# Supplementary material for: Identification of a Fungi-Specific Lineage of Protein Kinases Closely Related to Tyrosine Kinases
Source: PLoS One. 2014 Feb 27;9(2):e89813. doi: 10.1371/journal.pone.0089813 (PMC3937382; doi:10.1371/journal.pone.0089813)
Supplement: Table S1 — Information of fungal species used in this study. (XLSX) [file pone.0089813.s003.xlsx]

## Sheet: Sheet1
Table S1. Information of fungal species used in this study.
Fungi	Taxonomy	Abbr.	Genome Source	EST Source	Reference
Fomitiporia mediterranea	Basidiomycota	FM	NCBI	JGI	Floudas D, Binder M, Riley R, Barry K, Blanchette RA, Henrissat B, Martínez AT, Ortillar R, Spatafora JW, Yadav JS, Aerts A, Benoit I, Boyd A, Carlson A, Copeland A, Coutinho PM, de Vries RP, Ferreira P, Findley K, Foster B, Gaskell J, Glotzer D, Górecki P, Heitman J, Hesse C, Hori C, Igarashi K, Jurgens JA, Kallen N, Kersten P, Khajamohiddin A, Kohler A, Kues U, Kumar TKA, Kuo A, LaButti K, Larr…
Laccaria bicolor	Basidiomycota	LB	FGI	JGI	Martin F, Aerts A, Ahren D, Brun A, Danchin EG, et al. (2008) The genome of Laccaria bicolor provides insights into mycorrhizal symbiosis. Nature 452: 88-92.
Coniophora puteana	Basidiomycota	CP	NCBI	JGI	Floudas D, Binder M, Riley R, Barry K, Blanchette RA, Henrissat B, Martínez AT, Ortillar R, Spatafora JW, Yadav JS, Aerts A, Benoit I, Boyd A, Carlson A, Copeland A, Coutinho PM, de Vries RP, Ferreira P, Findley K, Foster B, Gaskell J, Glotzer D, Górecki P, Heitman J, Hesse C, Hori C, Igarashi K, Jurgens JA, Kallen N, Kersten P, Khajamohiddin A, Kohler A, Kues U, Kumar TKA, Kuo A, LaButti K, Larr…
Moniliophthora perniciosa	Basidiomycota	MP	NCBI	NCBI	Mondego JM, Carazzolle MF, Costa GG, Formighieri EF, Parizzi LP, et al. (2008) A genome survey of Moniliophthora perniciosa gives new insights into Witches' Broom Disease of cacao. BMC Genomics 9: 548.
Gloeophyllum trabeum	Basidiomycota	GT	JGI		Floudas D, Binder M, Riley R, Barry K, Blanchette RA, Henrissat B, Martínez AT, Ortillar R, Spatafora JW, Yadav JS, Aerts A, Benoit I, Boyd A, Carlson A, Copeland A, Coutinho PM, de Vries RP, Ferreira P, Findley K, Foster B, Gaskell J, Glotzer D, Górecki P, Heitman J, Hesse C, Hori C, Igarashi K, Jurgens JA, Kallen N, Kersten P, Khajamohiddin A, Kohler A, Kues U, Kumar TKA, Kuo A, LaButti K, Larr…
Coprinopsis cinerea	Basidiomycota	CC	FGI	NCBI	Stajich JE, Wilke SK, Ahren D, Au CH, Birren BW, et al. (2010) Insights into evolution of multicellular fungi from the assembled chromosomes of the mushroom Coprinopsis cinerea (Coprinus cinereus). Proc Natl Acad Sci U S A 107: 11889-11894.
Serpula lacrymans	Basidiomycota	SL	NCBI		Eastwood DC, Floudas D, Binder M, Majcherczyk A, Schneider P, et al. (2011) The plant cell wall-decomposing machinery underlies the functional diversity of forest fungi. Science 333: 762-765.
Postia placenta	Basidiomycota	PP	NCBI	JGI	Martinez D, Challacombe J, Morgenstern I, Hibbett D, Schmoll M, et al. (2009) Genome, transcriptome, and secretome analysis of wood decay fungus Postia placenta supports unique mechanisms of lignocellulose conversion. Proc Natl Acad Sci U S A 106: 1954-1959.
Schizophyllum commune	Basidiomycota	SCOM	NCBI	NCBI	Ohm RA, de Jong JF, Lugones LG, Aerts A, Kothe E, et al. (2010) Genome sequence of the model mushroom Schizophyllum commune. Nat Biotechnol 28: 957-963.
Dichomitus squalens	Basidiomycota	DS	NCBI	JGI	Floudas D, Binder M, Riley R, Barry K, Blanchette RA, Henrissat B, Martínez AT, Ortillar R, Spatafora JW, Yadav JS, Aerts A, Benoit I, Boyd A, Carlson A, Copeland A, Coutinho PM, de Vries RP, Ferreira P, Findley K, Foster B, Gaskell J, Glotzer D, Górecki P, Heitman J, Hesse C, Hori C, Igarashi K, Jurgens JA, Kallen N, Kersten P, Khajamohiddin A, Kohler A, Kues U, Kumar TKA, Kuo A, LaButti K, Larr…
Heterobasidion annosum	Basidiomycota	HA	JGI		Olson A, Aerts A, Asiegbu F, Belbahri L, Bouzid O, Broberg A, Canbäck B, Coutinho PM, Cullen D, Dalman K, Deflorio G, van Diepen LT, Dunand C, Duplessis S, Durling M, Gonthier P, Grimwood J, Fossdal CG, Hansson D, Henrissat B, Hietala A, Himmelstrand K, Hoffmeister D, Högberg N, James TY, Karlsson M, Kohler A, Kües U, Lee YH, Lin YC, Lind M, Lindquist E, Lombard V, Lucas S, Lundén K, Morin E, Mur…
Ganoderma sp. 10597 SS1	Basidiomycota	GA	JGI		Binder, M., A. Justo, R. Riley, A. Salamov, F. Lopez-Giraldez, E. Sjökvist, A. Copeland, B. Foster, H. Sun, E. Larsson, K.-H. Larsson, J. Townsend, I. V. Grigoriev, and D. S. Hibbett. 2013. Phylogenetic and phylogenomic overview of the Polyporales. Mycologia 105 (in press).
Cryptococcus gattii WM276	Basidiomycota	CRG	NCBI		D'Souza CA, Kronstad JW, Taylor G, Warren R, Yuen M, et al. (2011) Genome variation in Cryptococcus gattii, an emerging pathogen of immunocompetent hosts. MBio 2: e00342-00310.
Cryptococcus neoformans	Basidiomycota	CN	FGI		Loftus BJ, Fung E, Roncaglia P, Rowley D, Amedeo P, et al. (2005) The genome of the basidiomycetous yeast and human pathogen Cryptococcus neoformans. Science 307: 1321-1324.
Malassezia globosa	Basidiomycota	MAG	NCBI		Xu J, Saunders CW, Hu P, Grant RA, Boekhout T, et al. (2007) Dandruff-associated Malassezia genomes reveal convergent and divergent virulence traits shared with plant and human fungal pathogens. Proc Natl Acad Sci U S A 104: 18730-18735.
Melampsora larici-populina	Basidiomycota	ML	NCBI		Duplessis S, Cuomo CA, Lin YC, Aerts A, Tisserant E, et al. (2011) Obligate biotrophy features unraveled by the genomic analysis of rust fungi. Proc Natl Acad Sci U S A 108: 9166-9171.
Puccinia graminis	Basidiomycota	PG	FGI		Duplessis S, Cuomo CA, Lin YC, Aerts A, Tisserant E, et al. (2011) Obligate biotrophy features unraveled by the genomic analysis of rust fungi. Proc Natl Acad Sci U S A 108: 9166-9171.
Puccinia triticina	Basidiomycota	PTR	FGI		Duplessis S, Cuomo CA, Lin YC, Aerts A, Tisserant E, et al. (2011) Obligate biotrophy features unraveled by the genomic analysis of rust fungi. Proc Natl Acad Sci U S A 108: 9166-9172.
Ustilago maydis	Basidiomycota	UM	FGI		Kamper J, Kahmann R, Bolker M, Ma LJ, Brefort T, et al. (2006) Insights from the genome of the biotrophic fungal plant pathogen Ustilago maydis. Nature 444: 97-101.
Batrachochytrium dendrobatidis	Chytridiomycota	BD	FGI	JGI	Batrachochytrium dendrobatidis Sequencing Project, Broad Institute of Harvard and MIT (http://www.broadinstitute.org/)
Spizellomyces punctatus	Chytridiomycota	SP	FGI		Ruiz-Trillo I, Burger G, Holland PW, King N, Lang BF, et al. (2007) The origins of multicellularity: a multi-taxon genome initiative. Trends Genet 23: 113-119.
Allomyces macrogynus	Chytridiomycota	AM	FGI		Ruiz-Trillo I, Burger G, Holland PW, King N, Lang BF, et al. (2007) The origins of multicellularity: a multi-taxon genome initiative. Trends Genet 23: 113-118.
Mycosphaerella graminicola	Dothideomycetes	MG	NCBI		Stukenbrock EH, Bataillon T, Dutheil JY, Hansen TT, Li R, et al. (2011) The making of a new pathogen: insights from comparative population genomics of the domesticated wheat pathogen Mycosphaerella graminicola and its wild sister species. Genome Res 21: 2157-2166.
Phaeosphaeria nodorum	Dothideomycetes	PN	FGI		Hane JK, Lowe RG, Solomon PS, Tan KC, Schoch CL, et al. (2007) Dothideomycete plant interactions illuminated by genome sequencing and EST analysis of the wheat pathogen Stagonospora nodorum. Plant Cell 19: 3347-3368.
Pyrenophora teres	Dothideomycetes	PT	NCBI		Ellwood SR, Liu Z, Syme RA, Lai Z, Hane JK, et al. (2010) A first genome assembly of the barley fungal pathogen Pyrenophora teres f. teres. Genome Biol 11: R109.
Pyrenophora tritici-repentis	Dothideomycetes	PYT	FGI		Manning VA, Pandelova I, Dhillon B, Wilhelm LJ, Goodwin SB, et al. (2013) Comparative genomics of a plant-pathogenic fungus, Pyrenophora tritici-repentis, reveals transduplication and the impact of repeat elements on pathogenicity and population divergence. G3 (Bethesda) 3: 41-63.
Arthroderma gypseum	Eurotiomycetes	AG	NCBI		Unpublished
Coccidioides immitis	Eurotiomycetes	CI	FGI		Sharpton TJ, Stajich JE, Rounsley SD, Gardner MJ, Wortman JR, et al. (2009) Comparative genomic analyses of the human fungal pathogens Coccidioides and their relatives. Genome Res 19: 1722-1731.
Uncinocarpus reesii	Eurotiomycetes	UR	FGI		Sharpton TJ, Stajich JE, Rounsley SD, Gardner MJ, Wortman JR, et al. (2009) Comparative genomic analyses of the human fungal pathogens Coccidioides and their relatives. Genome Res 19: 1722-1731.
Ajellomyces capsulatus NAm1	Eurotiomycetes	AJC	NCBI		Magrini V, Warren WC, Wallis J, Goldman WE, Xu J, et al. (2004) Fosmid-based physical mapping of the Histoplasma capsulatum genome. Genome Res 14: 1603-1609.
Ajellomyces dermatitidis SLH14081	Eurotiomycetes	AD	NCBI		Unpublished
Arthroderma benhamiae CBS 112371	Eurotiomycetes	AB	NCBI		Burmester A, Shelest E, Glockner G, Heddergott C, Schindler S, et al. (2011) Comparative and functional genomics provide insights into the pathogenicity of dermatophytic fungi. Genome Biol 12: R7.
Arthroderma otae	Eurotiomycetes	ARO	NCBI		Wu Y, Yang J, Yang F, Liu T, Leng W, et al. (2009) Recent dermatophyte divergence revealed by comparative and phylogenetic analysis of mitochondrial genomes. BMC Genomics 10: 238.
Aspergillus clavatus	Eurotiomycetes	AC	FGI		Fedorova ND, Khaldi N, Joardar VS, Maiti R, Amedeo P, et al. (2008) Genomic islands in the pathogenic filamentous fungus Aspergillus fumigatus. PLoS Genet 4: e1000046.
Aspergillus flavus	Eurotiomycetes	AFL	FGI		Galagan JE, Calvo SE, Cuomo C, Ma LJ, Wortman JR, et al. (2005) Sequencing of Aspergillus nidulans and comparative analysis with A. fumigatus and A. oryzae. Nature 438: 1105-1115
Aspergillus fumigatus	Eurotiomycetes	AF	FGI		Nierman WC, Pain A, Anderson MJ, Wortman JR, Kim HS, et al. (2005) Genomic sequence of the pathogenic and allergenic filamentous fungus Aspergillus fumigatus. Nature 438: 1151-1156.
Aspergillus nidulans	Eurotiomycetes	ANID	FGI		Galagan JE, Calvo SE, Cuomo C, Ma LJ, Wortman JR, et al. (2005) Sequencing of Aspergillus nidulans and comparative analysis with A. fumigatus and A. oryzae. Nature 438: 1105-1115.
Aspergillus niger	Eurotiomycetes	AN	FGI		Pel HJ, de Winde JH, Archer DB, Dyer PS, Hofmann G, et al. (2007) Genome sequencing and analysis of the versatile cell factory Aspergillus niger CBS 513.88. Nat Biotechnol 25: 221-231.
Aspergillus oryzae	Eurotiomycetes	AO	FGI		Machida M, Asai K, Sano M, Tanaka T, Kumagai T, et al. (2005) Genome sequencing and analysis of Aspergillus oryzae. Nature 438: 1157-1161.
Aspergillus terreus	Eurotiomycetes	AT	FGI		Aspergillus Comparative Sequencing Project, Broad Institute of Harvard and MIT (http://www.broadinstitute.org/)
Coccidioides posadasii str. Silveira	Eurotiomycetes	COP	NCBI		Sharpton TJ, Stajich JE, Rounsley SD, Gardner MJ, Wortman JR, et al. (2009) Comparative genomic analyses of the human fungal pathogens Coccidioides and their relatives. Genome Res 19: 1722-1731.
Neosartorya fischeri(Aspergillus fischerianus)	Eurotiomycetes	NF	FGI		Aspergillus Comparative Sequencing Project, Broad Institute of Harvard and MIT (http://www.broadinstitute.org/)
Paracoccidioides brasiliensis	Eurotiomycetes	PB	FGI		Desjardins CA, Champion MD, Holder JW, Muszewska A, Goldberg J, et al. (2011) Comparative genomic analysis of human fungal pathogens causing paracoccidioidomycosis. PLoS Genet 7: e1002345.
Penicillium chrysogenum	Eurotiomycetes	PC	NCBI		van den Berg MA, Albang R, Albermann K, Badger JH, Daran JM, et al. (2008) Genome sequencing and analysis of the filamentous fungus Penicillium chrysogenum. Nat Biotechnol 26: 1161-1168.
Penicillium marneffei	Eurotiomycetes	PM	NCBI		Woo PC, Lau SK, Liu B, Cai JJ, Chong KT, et al. (2011) Draft genome sequence of Penicillium marneffei strain PM1. Eukaryot Cell 10: 1740-1741.
Talaromyces stipitatus	Eurotiomycetes	TS	NCBI		Unpublished
Trichophyton equinum	Eurotiomycetes	TE	FGI		White TC, Oliver BG, Graser Y, Henn MR (2008) Generating and testing molecular hypotheses in the dermatophytes. Eukaryot Cell 7: 1238-1245.
Trichophyton rubrum	Eurotiomycetes	TR	FGI		White TC, Oliver BG, Graser Y, Henn MR (2008) Generating and testing molecular hypotheses in the dermatophytes. Eukaryot Cell 7: 1238-1246.
Trichophyton tonsurans	Eurotiomycetes	TT	FGI		White TC, Oliver BG, Graser Y, Henn MR (2008) Generating and testing molecular hypotheses in the dermatophytes. Eukaryot Cell 7: 1238-1246.
Trichophyton verrucosum	Eurotiomycetes	TV	NCBI		Burmester A, Shelest E, Glockner G, Heddergott C, Schindler S, et al. (2011) Comparative and functional genomics provide insights into the pathogenicity of dermatophytic fungi. Genome Biol 12: R7.
Blumeria graminis	Leotiomycetes	BG	BluGen		Spanu PD, Abbott JC, Amselem J, Burgis TA, Soanes DM, et al. (2010) Genome expansion and gene loss in powdery mildew fungi reveal tradeoffs in extreme parasitism. Science 330: 1543-1546.
Botryotinia fuckeliana	Leotiomycetes	BF	FGI		Amselem J, Cuomo CA, van Kan JA, Viaud M, Benito EP, et al. (2011) Genomic analysis of the necrotrophic fungal pathogens Sclerotinia sclerotiorum and Botrytis cinerea. PLoS Genet 7: e1002230.
Sclerotinia sclerotiorum	Leotiomycetes	SS	FGI		Amselem J, Cuomo CA, van Kan JA, Viaud M, Benito EP, et al. (2011) Genomic analysis of the necrotrophic fungal pathogens Sclerotinia sclerotiorum and Botrytis cinerea. PLoS Genet 7: e1002230.
Arthrobotrys oligospora	Orbiliomycetes	AOL	NCBI		Yang J, Wang L, Ji X, Feng Y, Li X, et al. (2011) Genomic and Proteomic Analyses of the Fungus Arthrobotrys oligospora Provide Insights into Nematode-Trap Formation. PLoS Pathog 7(9): e1002179. doi:10.1371/journal.ppat.1002179
Candida albicans	Saccharomycetes	CA	FGI		Jones T, Federspiel NA, Chibana H, Dungan J, Kalman S, et al. (2004) The diploid genome sequence of Candida albicans. Proc Natl Acad Sci U S A 101: 7329-7334.
Candida guilliermondii	Saccharomycetes	CAG	FGI		Butler G, Rasmussen MD, Lin MF, Santos MA, Sakthikumar S, et al. (2009) Evolution of pathogenicity and sexual reproduction in eight Candida genomes. Nature 459: 657-662.
Candida lusitaniae	Saccharomycetes	CL	FGI		Butler G, Rasmussen MD, Lin MF, Santos MA, Sakthikumar S, et al. (2009) Evolution of pathogenicity and sexual reproduction in eight Candida genomes. Nature 459: 657-663.
Candida parapsilosis	Saccharomycetes	CAP	FGI		Butler G, Rasmussen MD, Lin MF, Santos MA, Sakthikumar S, et al. (2009) Evolution of pathogenicity and sexual reproduction in eight Candida genomes. Nature 459: 657-664.
Candida tropicalis	Saccharomycetes	CAT	FGI		Butler G, Rasmussen MD, Lin MF, Santos MA, Sakthikumar S, et al. (2009) Evolution of pathogenicity and sexual reproduction in eight Candida genomes. Nature 459: 657-665.
Debaryomyces hansenii	Saccharomycetes	DH	FGI		Dujon B, Sherman D, Fischer G, Durrens P, Casaregola S, et al. (2004) Genome evolution in yeasts. Nature 430: 35-44.
Lodderomyces elongisporus	Saccharomycetes	LE	FGI		Butler G, Rasmussen MD, Lin MF, Santos MA, Sakthikumar S, et al. (2009) Evolution of pathogenicity and sexual reproduction in eight Candida genomes. Nature 459: 657-666.
Saccharomyces cerevisiae S288c	Saccharomycetes	SC	NCBI		Goffeau A, Barrell BG, Bussey H, Davis RW, Dujon B, et al. (1996) Life with 6000 genes. Science 274: 546, 563-547.
Schizosaccharomyces cryophilus	Schizosaccharomycetes	SCC	FGI		Rhind N, Chen Z, Yassour M, Thompson DA, Haas BJ, et al. (2011) Comparative functional genomics of the fission yeasts. Science 332: 930-936.
Schizosaccharomyces japonicus	Schizosaccharomycetes	SJ	FGI		Rhind N, Chen Z, Yassour M, Thompson DA, Haas BJ, et al. (2011) Comparative functional genomics of the fission yeasts. Science 332: 930-937.
Schizosaccharomyces octosporus	Schizosaccharomycetes	SO	FGI		Rhind N, Chen Z, Yassour M, Thompson DA, Haas BJ, et al. (2011) Comparative functional genomics of the fission yeasts. Science 332: 930-938.
Schizosaccharomyces pombe	Schizosaccharomycetes	SCP	FGI		Rhind N, Chen Z, Yassour M, Thompson DA, Haas BJ, et al. (2011) Comparative functional genomics of the fission yeasts. Science 332: 930-939.
Fusarium graminearum	Sordariomycetes	FG	FGI		Ma LJ, van der Does HC, Borkovich KA, Coleman JJ, Daboussi MJ, et al. (2010) Comparative genomics reveals mobile pathogenicity chromosomes in Fusarium. Nature 464: 367-373.
Magnaporthe poae	Sordariomycetes	MAP	FGI		Magnaporthe comparative Sequencing Project, Broad Institute of Harvard and MIT (http://www.broadinstitute.org/)
Chaetomium globosum	Sordariomycetes	CG	NCBI		Unpublished
Chaetomium thermophilum var. thermophilum DSM 1495	Sordariomycetes	CT	NCBI		Amlacher S, Sarges P, Flemming D, van Noort V, Kunze R, et al. (2011) Insight into structure and assembly of the nuclear pore complex by utilizing the genome of a eukaryotic thermophile. Cell 146: 277-289.
Cordyceps militaris CM01	Sordariomycetes	CM	NCBI		Zheng P, Xia Y, Xiao G, Xiong C, Hu X, et al. (2011) Genome sequence of the insect pathogenic fungus Cordyceps militaris, a valued traditional Chinese medicine. Genome Biol 12: R116.
Fusarium oxysporum	Sordariomycetes	FO	FGI		Ma LJ, van der Does HC, Borkovich KA, Coleman JJ, Daboussi MJ, et al. (2010) Comparative genomics reveals mobile pathogenicity chromosomes in Fusarium. Nature 464: 367-374.
Fusarium verticillioides	Sordariomycetes	FV	FGI		Ma LJ, van der Does HC, Borkovich KA, Coleman JJ, Daboussi MJ, et al. (2010) Comparative genomics reveals mobile pathogenicity chromosomes in Fusarium. Nature 464: 367-375.
Gaeumannomyces graminis	Sordariomycetes	GAG	FGI		Magnaporthe comparative Sequencing Project, Broad Institute of Harvard and MIT (http://www.broadinstitute.org/)
Glomerella graminicola	Sordariomycetes	GG	NCBI		O'Connell RJ, Thon MR, Hacquard S, Amyotte SG, Kleemann J, et al. (2012) Lifestyle transitions in plant pathogenic Colletotrichum fungi deciphered by genome and transcriptome analyses. Nat Genet 44: 1060-1065.
Magnaporthe oryzae	Sordariomycetes	MO	FGI		Dean RA, Talbot NJ, Ebbole DJ, Farman ML, Mitchell TK, et al. (2005) The genome sequence of the rice blast fungus Magnaporthe grisea. Nature 434: 980-986.
Metarhizium acridum	Sordariomycetes	MEA	NCBI		Gao Q, Jin K, Ying SH, Zhang Y, Xiao G, et al. (2011) Genome sequencing and comparative transcriptomics of the model entomopathogenic fungi Metarhizium anisopliae and M. acridum. PLoS Genet 7: e1001264.
Metarhizium anisopliae	Sordariomycetes	MA	NCBI		Gao Q, Jin K, Ying SH, Zhang Y, Xiao G, et al. (2011) Genome sequencing and comparative transcriptomics of the model entomopathogenic fungi Metarhizium anisopliae and M. acridum. PLoS Genet 7: e1001264.
Nectria haematococca	Sordariomycetes	NH	NCBI		Coleman JJ, Rounsley SD, Rodriguez-Carres M, Kuo A, Wasmann CC, et al. (2009) The genome of Nectria haematococca: contribution of supernumerary chromosomes to gene expansion. PLoS Genet 5: e1000618.
Neurospora crassa	Sordariomycetes	NC	FGI		Galagan JE, Calvo SE, Borkovich KA, Selker EU, Read ND, et al. (2003) The genome sequence of the filamentous fungus Neurospora crassa. Nature 422: 859-868.
Neurospora tetrasperma	Sordariomycetes	NT	NCBI		Ellison CE, Stajich JE, Jacobson DJ, Natvig DO, Lapidus A, et al. (2011) Massive changes in genome architecture accompany the transition to self-fertility in the filamentous fungus Neurospora tetrasperma. Genetics 189: 55-69.
Trichoderma reesei	Sordariomycetes	TRE	NCBI		Martinez D, Berka RM, Henrissat B, Saloheimo M, Arvas M, et al. (2008) Genome sequencing and analysis of the biomass-degrading fungus Trichoderma reesei (syn. Hypocrea jecorina). Nat Biotechnol 26: 553-560.
Verticillium albo-atrum	Sordariomycetes	VA	FGI		Klosterman SJ, Subbarao KV, Kang S, Veronese P, Gold SE, et al. (2011) Comparative genomics yields insights into niche adaptation of plant vascular wilt pathogens. PLoS Pathog 7: e1002137.
Verticillium dahliae	Sordariomycetes	VD	FGI		Klosterman SJ, Subbarao KV, Kang S, Veronese P, Gold SE, et al. (2011) Comparative genomics yields insights into niche adaptation of plant vascular wilt pathogens. PLoS Pathog 7: e1002137.
Rhizopus oryzae	Zygomycota	RO	FGI		Ma LJ, Ibrahim AS, Skory C, Grabherr MG, Burger G, et al. (2009) Genomic analysis of the basal lineage fungus Rhizopus oryzae reveals a whole-genome duplication. PLoS Genet 5: e1000549.

## Sheet: Sheet3
1TK	2Tubulin
Ajellomyces capsulatus NAm1	Ajellomyces capsulatus NAm1	Ajellomyces capsulatus	Coprinopsis cinerea
Ajellomyces dermatitidis SLH14081	Ajellomyces dermatitidis SLH14081	Ajellomyces dermatitidis	Cryptococcus neoformans
Allomyces macrogynus	Allomyces macrogynus	Allomyces macrogynus	Coniophora puteana
Arthrobotrys oligospora	Arthrobotrys oligospora	Arthrobotrys oligospora	Cryptococcus gattii
Arthroderma benhamiae CBS 112371	Arthroderma benhamiae CBS 112371	Arthroderma benhamiae	Dichomitus squalens
Arthroderma gypseum	Arthroderma gypseum	Arthroderma gypseum	Fomitiporia mediterranea
Arthroderma otae	Arthroderma otae	Arthroderma otae	Ganoderma sp. 10597
Aspergillus clavatus	Aspergillus clavatus	Aspergillus clavatus	Gloeophyllum trabeum
Aspergillus flavus	Aspergillus flavus	Aspergillus flavus	Heterobasidion annosum
Aspergillus fumigatus	Aspergillus fumigatus	Aspergillus fumigatus	Laccaria bicolor
Aspergillus nidulans	Aspergillus nidulans	Aspergillus nidulans	Malassezia globosa
Aspergillus niger	Aspergillus niger	Aspergillus niger	Melampsora larici-populina
Aspergillus terreus	Aspergillus terreus	Aspergillus terreus	Moniliophthora perniciosa
Batrachochytrium dendrobatidis	Batrachochytrium dendrobatidis	Batrachochytrium dendrobatidis	Puccinia graminis
Botryotinia fuckeliana	Botryotinia fuckeliana	Botryotinia fuckeliana	Postia placenta
Candida albicans	Candida albicans	Candida albicans	Puccinia triticina
Candida tropicalis	Candida tropicalis	Candida tropicalis	Rhodotorula glutinis
Chaetomium globosum	Chaetomium globosum	Chaetomium globosum	Schizophyllum commune
Chaetomium thermophilum var. thermophilum	Chaetomium thermophilum var. thermophilum	Chaetomium thermophilum	Serpula lacrymans
Coccidioides immitis	Coccidioides immitis	Coccidioides immitis	Ustilago maydis
Coccidioides posadasii str. Silveira	Coccidioides posadasii str. Silveira	Coccidioides posadasii	Allomyces macrogynus
Coprinopsis cinerea	Coprinopsis cinerea	Coprinopsis cinerea	Batrachochytrium dendrobatidis
Cordyceps militaris CM01	Cordyceps militaris CM01	Cordyceps militaris	Spizellomyces punctatus
Cryptococcus gattii	Cryptococcus gattii	Cryptococcus gattii	Mycosphaerella graminicola
Cryptococcus neoformans	Cryptococcus neoformans	Cryptococcus neoformans	Phaeosphaeria nodorum
Debaryomyces hansenii	Debaryomyces hansenii	Debaryomyces hansenii	Pyrenophora teres
Dichomitus squalens	Dichomitus squalens	Dichomitus squalens	Pyrenophora tritici-repentis
Fomitiporia mediterranea	Fomitiporia mediterranea	Fomitiporia mediterranea	Arthroderma benhamiae CBS 112371
Fusarium graminearum	Fusarium graminearum	Fusarium graminearum	Aspergillus clavatus
Ganoderma sp. 10597 SS1	Ganoderma sp. 10597 SS1	Ganoderma sp. 10597	Ajellomyces dermatitidis SLH14081
Gloeophyllum trabeum	Gloeophyllum trabeum	Gloeophyllum trabeum	Aspergillus fumigatus
Glomerella graminicola	Glomerella graminicola	Glomerella graminicola	Aspergillus flavus
Heterobasidion annosum	Heterobasidion annosum	Heterobasidion annosum	Arthroderma gypseum
Laccaria bicolor	Laccaria bicolor	Laccaria bicolor	Ajellomyces capsulatus NAm1
Lodderomyces elongisporus	Lodderomyces elongisporus	Lodderomyces elongisporus	Aspergillus niger
Magnaporthe oryzae	Magnaporthe oryzae	Magnaporthe oryzae	Aspergillus nidulans
Malassezia globosa	Malassezia globosa	Malassezia globosa	Aspergillus oryzae
Metarhizium acridum	Metarhizium acridum	Metarhizium acridum	Arthroderma otae
Metarhizium anisopliae	Metarhizium anisopliae	Metarhizium anisopliae	Aspergillus terreus
Mucor circinelloides	Mucor circinelloides	Mucor circinelloides	Coccidioides immitis
Nectria haematococca	Nectria haematococca	Nectria haematococca	Coccidioides posadasii str. Silveira
Neosartorya fischeri	Neosartorya fischeri	Neosartorya fischeri	Neosartorya fischeri(Aspergillus fischerianus)
Neurospora crassa	Neurospora crassa	Neurospora crassa	Paracoccidioides brasiliensis
Neurospora tetrasperma	Neurospora tetrasperma	Neurospora tetrasperma	Penicillium chrysogenum
Penicillium chrysogenum	Penicillium chrysogenum	Penicillium chrysogenum	Penicillium marneffei
Penicillium marneffei	Penicillium marneffei	Penicillium marneffei	Trichophyton equinum
Phaeosphaeria nodorum	Phaeosphaeria nodorum	Phaeosphaeria nodorum	Trichophyton rubrum
Puccinia triticina	Puccinia triticina	Puccinia triticina	Talaromyces stipitatus
Pyrenophora teres	Pyrenophora teres	Pyrenophora teres	Trichophyton tonsurans
Pyrenophora tritici-repentis	Pyrenophora tritici-repentis	Pyrenophora tritici-repentis	Trichophyton verrucosum
Rhizopus oryzae	Rhizopus oryzae	Rhizopus oryzae	Uncinocarpus reesii
Saccharomyces cerevisiae	Saccharomyces cerevisiae	Saccharomyces cerevisiae	Botryotinia fuckeliana
Schizophyllum commune	Schizophyllum commune	Schizophyllum commune	Blumeria graminis
Schizosaccharomyces cryophilus	Schizosaccharomyces cryophilus	Schizosaccharomyces cryophilus	Sclerotinia sclerotiorum
Schizosaccharomyces japonicus	Schizosaccharomyces japonicus	Schizosaccharomyces japonicus	Arthrobotrys oligospora
Schizosaccharomyces octosporus	Schizosaccharomyces octosporus	Schizosaccharomyces octosporus	Candida albicans
Schizosaccharomyces pombe	Schizosaccharomyces pombe	Schizosaccharomyces pombe	Candida guilliermondii
Sclerotinia sclerotiorum	Sclerotinia sclerotiorum	Sclerotinia sclerotiorum	Candida parapsilosis
Serpula lacrymans	Serpula lacrymans	Serpula lacrymans	Candida tropicalis
Spizellomyces punctatus	Spizellomyces punctatus	Spizellomyces punctatus	Candida lusitaniae
Talaromyces stipitatus	Talaromyces stipitatus	Talaromyces stipitatus	Debaryomyces hansenii
Trichoderma reesei	Trichoderma reesei	Trichoderma reesei	Lodderomyces elongisporus
Trichophyton equinum	Trichophyton equinum	Trichophyton equinum	Saccharomyces cerevisiae S288c
Trichophyton rubrum	Trichophyton rubrum	Trichophyton rubrum	Schizosaccharomyces cryophilus
Trichophyton tonsurans	Trichophyton tonsurans	Trichophyton tonsurans	Schizosaccharomyces pombe
Uncinocarpus reesii	Uncinocarpus reesii	Uncinocarpus reesii	Schizosaccharomyces japonicus
Ustilago maydis	Ustilago maydis	Ustilago maydis	Schizosaccharomyces octosporus
Verticillium albo-atrum	Verticillium albo-atrum	Verticillium albo-atrum	Chaetomium globosum
Verticillium dahliae	Verticillium dahliae	Verticillium dahliae	Cordyceps militaris CM01
Aspergillus oryzae		Aspergillus oryzae	Chaetomium thermophilum var. thermophilum DSM 1495
Blumeria graminis		Blumeria graminis	Fusarium graminearum
Candida guilliermondii		Candida guilliermondii	Fusarium oxysporum
Candida lusitaniae		Candida lusitaniae	Fusarium verticillioides
Candida parapsilosis		Candida parapsilosis	Gaeumannomyces graminis
Fusarium oxysporum		Fusarium oxysporum	Glomerella graminicola
Fusarium verticillioides		Fusarium verticillioides	Metarhizium anisopliae
Gaeumannomyces graminis		Gaeumannomyces graminis	Magnaporthe poae
Magnaporthe poae		Magnaporthe poae	Metarhizium acridum
Melampsora larici-populina		Melampsora larici-populina	Magnaporthe oryzae
Moniliophthora perniciosa		Moniliophthora perniciosa	Neurospora crassa
Mycosphaerella graminicola		Mycosphaerella graminicola	Nectria haematococca
Paracoccidioides brasiliensis		Paracoccidioides brasiliensis	Neurospora tetrasperma
Postia placenta		Postia placenta	Trichoderma reesei
Puccinia graminis		Puccinia graminis	Verticillium albo-atrum
Trichophyton verrucosum		Trichophyton verrucosum	Verticillium dahliae
		Coniophora puteana	Mucor circinelloides
			Rhizopus oryzae

## Sheet: Sheet4
2Tubulin
Ajellomyces capsulatus NAm1	XP_001545021.1
Ajellomyces dermatitidis SLH14081	XP_002623646.1
Allomyces macrogynus	AMAG_12401T0 AMAG_14053T0
Arthrobotrys oligospora ATCC 24927	EGX43511.1
Arthroderma benhamiae CBS 112371	XP_003014980.1
Arthroderma gypseum CBS 118893	XP_003174171.1
Arthroderma otae CBS 113480	XP_002848782.1
Ashbya gossypii ATCC 10895	NP_985988.1
Aspergillus clavatus NRRL 1	XP_001269877.1
Aspergillus flavus NRRL3357	XP_002373008.1
Aspergillus fumigatus Af293	XP_750005.1
Aspergillus nidulans FGSC A4	XP_657920.1
Aspergillus niger CBS 513.88	XP_001388988.1
Aspergillus terreus NIH2624	XP_001214016.1
Batrachochytrium dendrobatidis	BDEG_00078.1
Botryobasidium botryosum	50672
Botryotinia fuckeliana B05.10	XP_001555925.1
Candida albicans SC5314	XP_716442.1
Candida dubliniensis CD36	XP_002422388.1
Candida glabrata CBS 138	XP_445079.1
Candida tenuis ATCC 10573	EGV65943.1
Candida tropicalis MYA-3404	XP_002546463.1
Chaetomium globosum CBS 148.51	XP_001228466.1
Chaetomium thermophilum var. thermophilum	EGS23041.1
Cladonia grayi Cgr/DA2myc/ss	90212
Clavispora lusitaniae ATCC 42720	XP_002617291.1
Coccidioides immitis RS	XP_001242403.1
Coccidioides posadasii str. Silveira	XP_003069634.1
Coemansia reversa NRRL 1564	81239
Conidiobolus coronatus	48587 78243 78242 38100 146966 57280 5681 5680
Coniophora puteana	392593026 392593027
Coprinopsis cinerea okayama7#130	XP_001837010.1 XP_001837463.1
Cordyceps militaris CM01	EGX91032.1
Cryptococcus gattii WM276	XP_003192218.1
Cryptococcus neoformans var. neoformans	XP_568869.1
Debaryomyces hansenii CBS767	XP_456473.1
Dichomitus squalens	395330433 395330432
Fomitiporia mediterranea	393215645
Fomitopsis pinicola	1040363 1022222
Fusarium graminearum	FGSG_00639.3
Ganoderma sp. 10597 SS1	81469 114941
Gloeophyllum trabeum	54671 136003
Glomerella graminicola M1.001	EFQ32187.1
Gymnopus luxurians	154919 155544
Hebeloma cylindrosporum	456043 456071
Heterobasidion annosum	62388 146577 146580
Hypholoma sublateritium	196179 152917
Jaapia argillacea	144884 27927
Kluyveromyces lactis NRRL Y-1140	XP_452955.1
Komagataella pastoris GS115	XP_002494062.1 XP_002491074.1
Laccaria amethystina	404790 675680
Laccaria bicolor S238N-H82	XP_001876589.1 XP_001877048.1
Lachancea thermotolerans CBS 6340	XP_002554502.1
Lodderomyces elongisporus NRRL YB-4239	XP_001523531.1
Magnaporthe oryzae 70-15	XP_370153.2
Malassezia globosa CBS 7966	XP_001728650.1
Metarhizium acridum CQMa 102	EFY88316.1
Metarhizium anisopliae ARSEF 23	EFZ02280.1
Meyerozyma guilliermondii ATCC 6260	XP_001483516.1
Mucor circinelloides	157084 104084 153020
Nectria haematococca mpVI 77-13-4	XP_003053717.1
Neosartorya fischeri NRRL 181	XP_001265393.1
Neurospora crassa OR74A	XP_963223.1
Neurospora tetrasperma FGSC 2508	EGO56055.1
Ogataea parapolymorpha DL-1	EFW96091.1
Paxillus involutus	7577 7576
Paxillus rubicundulus	130688 130692
Penicillium chrysogenum	XP_002566061.1
Penicillium marneffei ATCC 18224	EEA22921.1
Phaeosphaeria nodorum SN15	XP_001792393.1
Phycomyces blakesleeanus	134392 186981 120420
Puccinia triticina	PTTG_09947T0 PTTG_01106T0
Puccinia. graminis tritici	PGTT_01773
Pyrenophora teres f. teres 0-1	XP_003304629.1
Pyrenophora tritici-repentis Pt-1C-BFP	XP_001933812.1
Rhizopus oryzae RA 99-880	RO3G_12814.3 RO3G_09687.3 RO3G_13339.3 RO3G_04842.3 RO3G_04154.3
Rhodotorula graminis	65623
Saccharomyces cerevisiae	NP_013582.1 NP_013625.1
Saitoella complicata NRRL Y-17804	71858
Scheffersomyces stipitis CBS 6054	XP_001384126.1
Schizophyllum commune H4-8	XP_003038084.1 XP_003038085.1
Schizosaccharomyces cryophilus	SPOG_01439.3 SPOG_01942.3
Schizosaccharomyces japonicus yFS275	XP_002173717.1 XP_002175496.1
Schizosaccharomyces octosporus	SOCG_05332.5 SOCG_00563.5
Schizosaccharomyces pombe	NP_595106.1 NP_596774.1
Sclerotinia sclerotiorum 1980 UF-70	XP_001597354.1
Serpula lacrymans var. lacrymans S7.9	EGO02174.1 EGO02175.1
Spathaspora passalidarum NRRL Y-27907	EGW33808.1
Spizellomyces punctatus	SPPG_05136.2
Talaromyces stipitatus ATCC 10500	EED15133.1
Trichoderma reesei QM6a	EGR50935.1
Trichophyton equinum CBS 127.97	EGE04560.1
Trichophyton rubrum CBS 118892	XP_003231473.1
Trichophyton tonsurans CBS 112818	EGD93127.1
Tuber melanosporum	XP_002840667.1
Uncinocarpus reesii 1704	XP_002544568.1
Ustilago maydis 521	XP_757368.1
Vanderwaltozyma polyspora DSM 70294	XP_001642492.1 XP_001645636.1
Verticillium albo-atrum VaMs.102	XP_003007309.1
Verticillium dahliae VdLs.17	EGY22622.1
Xanthoria parietina 46-1	43905
Yarrowia lipolytica CLIB122	XP_504142.1
Zygosaccharomyces rouxii CBS 732	XP_002494413.1
