# Supplementary material for: Identification of a Fungi-Specific Lineage of Protein Kinases Closely Related to Tyrosine Kinases
Source: PLoS One. 2014 Feb 27;9(2):e89813. doi: 10.1371/journal.pone.0089813 (PMC3937382; doi:10.1371/journal.pone.0089813)
Supplement: Table S2 — Catalytic domains of FslK kinases. (XLSX) [file pone.0089813.s004.xlsx]

## Sheet: Sheet1
Table S2. Catalytic domains of FslK kinases.
Species	Gene Number	Best hits of Pfam Family	E-value	Sequence of catalytic domain
Spizellomyces punctatus	SPPG_06613T0	Pkinase_Tyr	1.9e-55	TLTHYEIETGDLISEGGFGRMYHGLMDGNTKIAVKQLKDELEDDMDRRNFEHEVKIWYSLRHPHILPLIGASVTAQPPFMVCPYMPNGTLRQYVRTHPETKLRLLYEVAQALAFMHKKNIVHDDIKAANALIDGSGHVQLADFGFAGIRALSSSKGCKAYQKGPGTARWAAPERLRGHASSKSSDVYSFGVTMWEVIADGKVPFEHVLDNDTVRAIVLDGIRPERPKGCEVAIVLMERAWQQDPAARPSMAEIVSALQP
Serpula lacrymans	336363383	Pkinase_Tyr	1.6e-45	TITRYEVDRVQKIGLGFFSDVYLGQWRNHVVAIKVLSPATPRSLFIREISIWKDLKHSNVLRLYGASSAAGDPPWFFVSRYCKGGSLVGWLKARRVVAGSSVSLGASPTGGVGLGMIPSVGMGRGRVVSTGSLKSPGGGGGNGGGSDEVDLVRCMHQIAKGMEYLHSRGVLHGDLKASNVLVDESGRCVISDFGQSEMKSEAYRLSGTPLPHGTLRWQAPELLEGENRLTTGVDVYAFAICCVEILGMGDLPWAHIDDAMVAHLVMSENKRPILPITRYTTSTAPLINAAWVRDPKLRPVFGRIASQLKALR
Serpula lacrymans	336363641	Pkinase_Tyr	7.2e-40	LDGQVTREGDMAVAGGPYSDVWLGSWLGVKVALKCLRMIENADSKFLKAEKRFEHEITVWSKLKHENVLTLYGVTNYYGAIHVVSPWQEHGNVLMYINNNPDVNPVRLLTQAANGIAYLHAQKVFHGNIKCSNILVSANGVVCICDFGLTQVIEEVTGGSLSATLTAAGSARWLAPELIQDENPNITAASDVYGYAMAALELLTRKRPFAHRKRDVTVVNDVVNERLTPPRPEEPEVKLWLNDELWSIMLKCWSWEPADRPAMAEVYTQVKAIA
Serpula lacrymans	336364380	Pkinase	5.6e-45	LTGKVVKSEKNPFGRGGFAQVFKGEYTKDSVSPPIVVAIKVLRPSYDVAETNKLNAKLLREGRVWSALKHPNITPFYGVCYDLGILSTPCLVCPYYKNGSVPEYLRVNPAADRMELTCQLATGLAYLHSQHPSIIHADIKAANVLVNDRYEACLADFGLSRMLETSGFTTTTIGGTSRWMAHELIILPDDYDDTEQNTSLLYTTATDVWAFAMTVLEILTSRIPFVHLQSEVAVILAIKRGGRPLHESYPEIRDSIWSMLVKCWETEPGRRPSMNELSQFLHHKL
Serpula lacrymans	336364563	Pkinase_Tyr	5.6e-28	NRGEIYPTFSASYEIYRGTINNKPVFAQTCRLQSPLQTREHLSDDFMQAFSKRLESWSKCNHPNIVTLIGHTLLEDSIPTLFIPTYKNGFAHDYLLKNPSCDRLRLVSGIAKGLQYLHAIKSPIVHQDMRCQNILVDDNGEGCLTAVGTRFMFKDPLGHSVHWTAPEVLRSRENDDNDDVEMTPPSDVYSFGMTVLEIYSGRLPFHEKNSCQVLLDALNPQGNRKLKRSDYPSPPDDIWRLITKCTSEEPSQRPTMDEVIRDLTAC
Serpula lacrymans	336369077	Pkinase	9.6e-44	LSEEVVRVGDSAVSHGSFSDVWKGVWTNYATDEARPVALKFLRRYMANDVREKVLRRLKSEIVAWHRLHHPNIAQLFGAIQSMNTIAMVSPWCNNGTIIHYLEKVNPHADRLALLLQIASGVGYLHNCKPIVVHGDLKGSNILIDDTGNPLITDFGLSNVVEELCDSINLGTSLFAGSTRYMAPELVLALVEDDGIPPPITTASDVYAFACVCLEVATGQVPYPHRSNDHAVTVDIMRGVKPSRGSSSFLQIKDHDAFGDLLDRCWDADWYMRPSMTEVTELLRGIA
Serpula lacrymans	336370770	Pkinase_Tyr	2.5e-31	LTRYILRRRIDPSAYGGYAYVYEGELTSGARIERVAIKVLKPPNLLDSEKAKEKQLKRIRREVRVWKCLNDDNILPLLGVAYGFGGPHPALVCPWAEHGTLNHYLETHDARLFLSDRLRILFEIVAGLMYLHSSGVIHGDLSGSNILFDHRHKPRLSDFGLSNIMLELEGTSYLTSSVGGAVRWAAPELFKISEDDNVPKATTESDIYSLGSVALQVRLIFMDLSSIVLTYLKVLSGKIPYYYLRQEQRVLLLLFMGHKPRRPSIDDTHWAFINRCWSSPEHRPSVVVASLAIQRFY
Serpula lacrymans	336371179	Pkinase_Tyr	7e-11	PQMSGGFADIWLGRYKGRSVGLKVLRVYGSDNLSKVKKAFCREAVLWKTLSHPNIVPFLGASTKLFPLCMVCPWMENGNIVTYLKRYPK
Serpula lacrymans	336371895	Pkinase	6e-40	VLEDIKKLSEDPIAAGSSGEVWKGSFRGQVIAMKILKVYERFDLDEFLKRCSNEITIWRQLSHPNLIPFYGVYHLNANKNRICLISPWMEHGSITRFLKQYPNSSRTSLMLDIARGLEYLHRRQPGIVHGDLKGENILITPSLHACLTDFGVASARGTHLLGLTTAPSMRGGGTLRWQAPELLSFETEDVRNSFSSDVYAFGCVGYEHLIVSHLAFHFVRVYSGEIPFHEMRSEYQVIQAVTKGVRPARPLPAICDARHLDDDMWRVIGHCWVSDPHTRPTVSQIVAALCQRL
Serpula lacrymans	336372997	Pkinase	3.7e-46	VLEEVTRLGEDPVAAGSFGEVWKGSFYSEVIAMKVLKVYERSNVKELLKRFSAEIIIWRQLSHPNLIPFYGVYYLNASKTRICLISPWMQNGNVVQYLRREPDIERSYLMLDIARGLEYLHSGKPGIVHGDLKGENILITSSRRACLTDFGLASARDSELIMSSSTPNARVTGTLRWQAPELLNYEAENTRSTFASDVYSFGCVGYEIYSGEIPFHEVKSDYYVMQSVTRGARPPRPPLSLCQTRGLDDTLWAILQSCWLKDAAARPTAEYLVSRLRAMP
Serpula lacrymans	336373420	Pkinase	1.5e-28	ERGEVRRSGLWPVDGSSSMYDIWEGFYLNEEKVAIKVIRAAQCSPKTLSRFKREAAIWEDVWKLDRGKHILPFYGFCQNDGPYPYVVSPWQPNGTAPEYLNKYPDADHLAMIRGVAEGLRILHTMQPPVVHGNLKGSSIVIDSSGNPLLADFGFSKITEDITGVPFTMSTGISDSYRWLAPELIIDQGVLSTACDIYAFGMTVLELLTHKHPWEDVKRSTTVVIKVSQGQLPSRPRDAVVVERGLDGVVWGLLEKCWVTDSKERATIQQVLQELH
Serpula lacrymans	336375150	Pkinase	4.8e-45	SLKGVEYDRKMVIRGGYGDVYKGSWEGRAVAVKVARLYDESTRDKILKSFSSEAVIWCNVNHENLVPFHGVYRPPGEDVTICLVSPWMDNGNINQYLQRYPNTNRLPLILDVARGLQYLHTMKPAIIHSDLKGDNILMTASGKACIADFGIAATRNGFMMNVFSCTQTQSICGTLRWAAPEILADVPVDQPTQHTCMSDMHAFGCVCYQIYTGKVPYWETESFTTVLKHIMSGRGLVRPSRSECASRDLNDELWNFMAACWQLNPSGRPTASSAVDFLQSQQ
Serpula lacrymans	336375151	Pkinase	1.9e-41	MALRELQYSGAPITGGGFGDIYKGSVLERAVAVKVLRTFGTEQELLKSLSCEVVVWRNTKHPNLLPFYGVFRQENLSAICLVSPWMDNGTVTNYVRNHDNVDYFSLIMDIAKGLQYLHGMLPTIVHGDIKGANIFVSPLGRACLADFGLAAVNDILLKLPSTTRHLGLSVRYSAPEILRASQAMDGKPTRATTMSDIYSFACVCYEIYSKLEPFGNSDSNQTSIAVLQGRRPSRPNSQQLDDALWQYIEKCWHQESKARPTAEAVVSYLSSRR
Serpula lacrymans	336375152	Pkinase	1.2e-41	LREDLIQYNTQTRKMGGFGDVYSGVFNKKTTVSVKVMRMTQGHHTEKFLKHFSSEAVIWRHLNHPNILPFFGIFHKGIDVGFVSMWMENGNVLSFLKRYPTVDRELLLSDIAGGLQYLHNASPTILHGDLKGDNILVNNSFRACLADFGVTSTEDSRIILDSTTVHTKATSRWSAPELLEEEGRVSAATDIYAYGMVGYEIYSGRLPFQESHGDHAIYQLLKKGKRPERPDNNTLDSSLWNFIGQCWHQEPGRRPSANGVARFLAGRR
Schizophyllum commune	302681923	Pkinase_Tyr	4.8e-46	TITRYEIDREIKIGVGYFSDVYKGTWKGRAVAIKVLAPTTPRKLFVREAGIWRGLRHRNVLQLFGASSAVEGGMWFLVSPYLPNGTLVEYLKRVESRIAAGLEGPGSPRLGGQGSPRLGATSPRRSTAGHAKLATLPGAPIMEAGTARAGGFALPSLDDPASAHQRTMSLDRHSPMRPPGPARQDSLSVGLLRASLEAQSPSRTPSSSSSASTTPTGEPASSMPGATPPTEGDEDPADVLRYLLEIARGMEYLHSKGVLHGDLKAANVLVDDNHHAVISDFGQSEMRSEVYRISGLGGHGHGTLRWQAPELLSGATERITTETDVYAFAITAVEVLGFGRLPWGQLDDEAVRWAVLSTFKHGCFHTTPVLSALLRACWARDPFKRPMFSQVVRDVKRLR
Schizophyllum commune	302682446	Pkinase	8.1e-35	MANNVREKLLRRLSSEVAAWHRLCHRNVAQFLGIYQTSTTLGMVSPWCDNGTVQSFLRANRKQDRPAILTEIASGVDYLHNFTPAIIHGDLKSGNILIDSEGKPILTDFGLSKVLDEVAECARSRQGSSSCGGSTRWMAPELIFAMADDNTSSFELTTWSDVYAFASVCLEIVTGALPYPLRQNEVSVAVDVYRGIRPSQGAKLCIGLKDEPGFWDFLNRCWSPNVFERPSMGDAVSFLRSVV
Schizophyllum commune	302683218	Pkinase	3.1e-38	LTERVDRLGSSPVAHGSFSDVWKAMWEDPVEHRPRFVALKLLRQIMANNVREKLLRRLSSEVAAWHRLCHRNVAQFLGIYQTSTTLGMVSPWCDNGTVQCFLRANKKQDRPAILTDIASGVDYLHSFTPAIVHGDLKSGNILIDSEGKPILTDFGLSKVLDDVAECARSRQGSSFCGGSTRWMAPELIFAMAEDEPKCFELTTWSDIYAFASVCLEIVTGALPYPTRQNEVSVAVDVYRGIRPSQGAKLCIGLKDEQGFWDFLHRCWSPNVFERPSMSKAVDFMHSVV
Schizophyllum commune	302692424	Pkinase_Tyr	1.7e-46	LDGEVRKDDEQAIGGGSSTDIWRGTWMGERAIALKSLRNVKADDAKAQKRFRTQIELWSQLQHDNILPFYGIVTNMVPWIHIVTPLQENRDVLHYVKINPSASKQDLLVGAARGVAYLHSREVPIVHGNLKCTNILVDDMGHARIADFGMAKIVASVTGENASYTLSKGLNGRWIAPELIRGQEAREASDVWSFGMVVLELMTEKQPYAEQKNGFAVIVDISTGKHPRRPDVVSDPMWAMVQRCWAFEPQDRPAMGEVVGWLEGG
Schizophyllum commune	302695927	Pkinase	3.5e-38	ALRLHRSRTSFADVSAHVTQISEWGRAGGGYCDVHTGVLDGVGLVALKKLRMHVGVDGGRAEKRFRHEADTWCRLDHRHVLPFFGLCVDGPTLYMCSPWQDRGDLPHYLRERPDVDRLVLITQTADALHYLHANGIVHGDIKGKNVLISSTGDALLCDFGLAIVLSDLAVLSGNPSDLNGVGTGRYMAPELFALTGDHEGDGEGEGDVAKTMASDVFAFGMLVAEIITGHVPMHHLRYDMAVLFAVAQGKRPHRPTAWRDTHEEVLWLLAERCWDADPKKRPASKDIHDFLRWYV
Postia placenta	242208672	Pkinase_Tyr	7.6e-36	MRYSIRSFLLAAITDIHPNVLELLGASSASSDAPWFFVSPYYKNGSIVPYLKGLPTLEAADPLRMIHEIANGMAYLHGKEVLHGDLKGANVLVDDRGHCIISDFGQSEMKSEAYRISGEPLPHGTLRWQAPELMSGQSGLTQQVDVYAFAMCCIEVLVKGSIPWPYADDDAVRHFVLKENMRPEIPLIQQQWTPHLSEIIKRCWDPAAPPLRPRC
Postia placenta	242214240	Pkinase	0.00048	LSRVVERDKLLDIGEVEQGLATGSGADLKSVQALITNPVIQPWNKLRLVILYALRYQKTQSHNVASLISLMLENGVQREDARLGGVSALPGGPDQRPGSTQAILETMAQALIVIPPGPLQDAVSEVRKLTRNFHWLQCDEQVEGFLKLCTDVGCAFTRLDRSPGKRLQIDDIIMFLGTNPQFFAYTRIELPEQLVVDENPLYYGGFADVFLARDGTKKLALKKLRISESERHDKRIIRDFSREILCWKFLHHPNINKLVGASLDSFSMLS
Postia placenta	242215765	Pkinase	2e-30	HPRVLQFIGASLNAQVPFIVSAFMQNGNILDYLGRVHDDSKRVRLLHDVTLGMIYLHRQSVLHGDLKPANILIDDAGRARIADFGLSRLIESSSSTVSKRGNVTHSNDTIKGTLRFMAPEYLRGKPLTKASDVYSFAMTVYQVSVLSL
Postia placenta	242217781	Pkinase	2.7e-10	CSVPINVTDKDCIDLSAGSMVYKGSYNSANVSVKVLLIPDKSRIQKRGEHIEVRATSDLTTFGQSFKVEKDLRASLISPWVDNGNLYDYTYNFRDANRLRLLVDIASGLEYLHSLDLVHGDLKFSSILVTKDHRVCLTSTSLTRSTSNLLKSTPESCGNNMCMVVPELYDPKQFGEVDTWVTKECDICLRLRDNFSRC
Postia placenta	242223720	Pkinase_Tyr	1.1e-42	SSGKLEKKGKHAVAAGGFSDVWLGHYDGQDVALKVFRTYESSSGFCNEAIQWRRLHHPNVTPFIGIDTTLFPLCILSPWMPNGNVTAYLKTNPTADRFDLLIDIAHGLGYLHRMGMVHGDLKGANILIDSDGHARLSDFGLTSVIYDGDTVNTVTTTSIAHGSTRWMAPELLNPESIGESRSRPSRRSDIYSFAMVMYEVLAGRLPFEECRRDPAVIYQVVVLQNRPKRPPVNDLSDDIWALMEACWNMDPGQRPNMLTTLTRLSSAC
Moniliophthora perniciosa	238565370	Pkinase	4.2e-08	MQYLHSRSIIHGSLKTSDVLVTSTGRACVADYGLLGVQSSRSKDAHRYFSPEAWKGKS
Moniliophthora perniciosa	238565707	Pkinase_Tyr	6.4e-16	GTLRWQAPELMDGRSQSQLTVEMDVYAFAITCIEVLSMGRMPWPLVDDDAVRHFVLKDDTRPTIPQTRFSTPAVQNIIRNCWKTDPFERPHFGVVARDLKALR
Moniliophthora perniciosa	238568901	Pkinase_Tyr	0.00069	LTDEVETVGKDPVGFGAFSDVWMGKWYDKVEGRERVVAIKYLRQVMVQNVREKFLEVPFRLLHRHFVTDRIHIATTCGGTHLASTVSSQSRFVIRPS
Moniliophthora perniciosa	238578576	Pkinase_Tyr	2.2e-33	MRNGSFSQYLKRLEWELEASNGHTGFDSDPERRRYDLSSELLRYMVDIARGMEHLHGRQIYHGDLKGANVLVDNNFRCVLADFGHSKWASQVTFNNPKHNHGFRWQSPELMSGRSLLTKENDVYAYAITLVEILTMGSLPWPTLPDDLVRKGVLERDERPDYPDDLARSVNIHSLLAECWQNSPSQRPAFPEILQNLRAVQ
Moniliophthora perniciosa	238582556	Pkinase	1.6e-06	WRGKRRVCLKVLRTFATDKFVFEEFYHEALIWAQLHHPNILPFVGVNEQLFAPRPPIDVYVRNIECNRIFASILPNHRTWRHQGDFGLALAKSDSEYHGFQSAASSAFLRGSTRWLAPEYLDPSLFHSIQPKARDVYAFGCTIYEMYSADFWQLIEQCWAGEPETRISHIGPYHVLSLID
Moniliophthora perniciosa	238584196	Pkinase	1.6e-22	LGHVHSYYEDPESDGESTEDDDDGSSPSNLANRIRNLVEYYLFFLEAVAQNNYLWQEYLREAIVWRQLRHPNILPCLGLYYLDRSQERICLVSPWMENGNLVQFLRDSPRDSGNHLQLMHDIASGLSHLHGLKIIHGDLKGLNILVTQSHRACIADFGLSHVADSQT
Moniliophthora perniciosa	238584774	Pkinase	9.5e-36	PAMKIVLEGEGPFSKGKFATTWKATIDNRPVVVKVLRRPRKKDDGAIDQDLHARLRERINLDHPNISTLLGVDRSRFESSLSLVSPLIANGNLISYLERYPHFDRLNAVTQIASGIAYLHSLDPPVIHGNIKGANVLITDDFRCALSDFGLPMSAYIPSEPTGPTRGYLVGSFRWLSPEVINQNTPNAAIETPRDIYAYACTILEIMTGEHPFAEIPLEPAVAVAVARGRRPAKPTKPKQGWCPQNIWELVESCWEQDPDERPSANDIHRYLEGLL
Moniliophthora perniciosa	238584963	Pkinase_Tyr	1.7e-31	LTDDLKPIGDFPVAGGAYSDLGQGEWFDPVEKKAKLIFNRWYVPRQVAVKYLRQVLFTNAQDKLLKRLQAEILVWHQLAHRNVAPLYGLVQNSKGIGMVSLWYNNGTLYQYMQDRPHVNKLALIVQIAQGLSYLHNFTPSIVHGDLKASNILVDAEGQAVITDFGLSGVKDLSRSFTSVRHLQPASSFLGGSTRWMAPELFLYESESNWIGVTTASDVFAFASTCLEIITGKIPYSCYQQDSTVMLKIVQGVKTSSRRVT
Moniliophthora perniciosa	238585193	Pkinase	1.1e-32	MYVMADVQQLLKEYLREVIVWRQLKHPNILPCLGLYYLDNSPERMCLVSPWMDNGNLTDFLKDHPRESVDRILIMYDVANGLSYLHGSKIIHGDLKGVNILITPSRRACLADFGLSRVADSQVFKISPSSAHTTGTVRWLAPEVHRGMNTSLESDIYAYGCGDLIDIIPPGTIHAAPDWEEMSLTIWNNVKHQPLSEDVVHLLSKLR
Moniliophthora perniciosa	238585992	Pkinase_Tyr	1.6e-13	TIKSLNTIGNHPVAAGGFGDIWKGILGGESGQLVCLKVVKMYLMSDMKRLMKEYLREAIVWRQLRHPNILPCLGLYYLDRSQERICLVSPWMENGNLVQFLRDSPRDSGNHLQLVSMLQSLSRSTGEKLKVHLDARYSKRIISPARLKIIHGDL
Moniliophthora perniciosa	238586852	Pkinase	5.8e-17	AIHNVQRLGEHPVDCGRFGEIWRGCFREATEQVVCLKAVKLYVKSDVDKVIRVPTAMPDFTVDGKRKSCGLPGEYASEIQAFDTANGLLYLHQRDIIHADLKGANILMTSLGRATIADFGLARIADGQFLKMTSNSNPTGGTTRWLAPELFGTDDAEPSYE
Moniliophthora perniciosa	238590251	Pkinase	1.5e-32	MVSPWMFNGTITEFIRKRPETNVEKLLLEVSEGIEYLHSQNVVHGDIKGANILIDEEYHPRLADFGLTTFADTNGQNTTDHGGTLRWMAPELFSFTGEPPRRTFASDIYAFGCLIIELFTGKPPFCDVFHDIQVLCKIYPRGTTRRAG
Moniliophthora perniciosa	238590458	Pkinase_Tyr	3.5e-12	FVEDVVRRGNYPICGGGFSDIWKGRMAGKDVCLKVLRMHILGDSFQRQKVLKNFCEEALLWTQLNHANVVPLFGVNTTLFSPGFCLISPWYSNGNIVSYLKENPEHDKLNAIYDIAAGLTYLHSHVPAVVHGDIKGVRRSTTYETCPRTEQIT
Moniliophthora perniciosa	238591272	Pkinase_Tyr	7.3e-06	FVDNITREGAFPVSGGGYADIWKGYMNGSEPICHKVLRIFTASLDETKLFKDLSKEVLIWRQLYHPSIHVFLGICADLFLPSFSIVSSWMEHGNIASFLEGKHGRHLGTDFKIQLVGIQPPSNLARC
Moniliophthora perniciosa	238594296	Pkinase_Tyr	1.1e-33	RIHLEGNERXRDRVAAAFCREALVWTQLNHPNVLPLLGVNTELFQPALCLVSPWMSNGDIITYLEGHPVHDRLRSVHEIAAGLAYLHSLEPMVIHGDIKGANILVDNLGSCRLADFGLAVIKETQRITSSTTSGGPKGTMRWMAPELFQFEVGTEIDYSLKDVYAYACTVFEIMTGKPPFPDLPDAAVMLKVINGQRPTRPSPVGCPHKSRDFVRAGRVV
Moniliophthora perniciosa	238594701	Pkinase_Tyr	3.8e-12	TVDKIRQLGEHPVASGGFGEIWMGEVEGLQQVVCLKVVKLYLTSDIEKVLKKFVREAIVWRQLDHPNLLPFLGLYYLTSSRQRLCLISPWMENGNLVQFLERTPRSDVNHRQL
Moniliophthora perniciosa	238595291	Pkinase_Tyr	0.0064	FLNDIVREGIHPCGGGSYAVLRIHLEADERKREKVVLAFCEEALVWTRLCHPNILPLLGVNVTEFAPAFCFIAWMGDGEFMWYLKRTPDHNRLQIVWFD
Moniliophthora perniciosa	238595817	Pkinase	9e-08	MTSTRTLAGTLRWTAPEILTGEGQHTYRSDVYAFGCVCYEGNDLPVPDNTKLTDRIWSFIETCWATDPLQRPEPQWLIRMLECLL
Moniliophthora perniciosa	238597361	Pkinase	1.7e-28	MHDRLRSIYEIASGLAYLHSREPSIIHGDIKGLTIYIGQANILVDNKRNCRLADFGLATIIEAQRIDSTTSNAIKSTARWMAPEMFAPQDEDAMNNLEAKWPRDIYAFACTIFEIMTGEPPFSNLSGAAVMFKVITGVRPARPVDGWCPDKAWRLVEKCWAQDPGTRPRAAQLEKTLERAV
Moniliophthora perniciosa	238601203	Pkinase	1.6e-27	MVNGTILEHLGENGAQDVDLRLFEIAQGLAYLHSQHIVHGDLRGSNILVDSDCHAYIADFGLSVFSDATVHSSHHAGSVRWMAPELLWPGNSGLERSQRTFMSDAYSFACVCVELYTGKPPFEEVLQGA
Moniliophthora perniciosa	238605743	Pkinase	2.1e-35	DLSSEVLLWRQLQHPNILQFLGINDKDFAPSFAIITPWMQNGNLAIYLEQRPYYSLWRKLSMAHQVVEGLRYLHRHSPPIVHCDIKAGNILVSDNEICCIGDFGLSVVEKSSPFTDFIDTFEVRGSLRWLAPELINPGVSEADPNGDLGNACGRRTRDIYALGCMILEVITGKTPFHEQKSDMRIVDDVLNG
Moniliophthora perniciosa	238606290	Pkinase_Tyr	1.9e-23	MVISKGVNILIKPSGRPCIADFGLARVADSQVLRMSSSTGAHHRGTVRWFAPEVHSGKRTSKSSDVYAFGCVCYEIFSGGYPPFHDVLHDSAVIIKVWIHKERPSRPLDTPALTDSMWSIIDSCWIAEEDRRPTAETVVKQLKRLE
Moniliophthora perniciosa	238606355	Pkinase	3.5e-32	QIAEIAAGLDYLHSLYIVHGDIKGVNILVDESLQCRLADFGLAAATGESLNTTSSSSGAIKGSLRWMAPEIYTSLQNKPESDRRSRDVYAFACTIYEIMTGQPPFHELLEVALIYHIMVLKIRPERPINVWCPDNLWNLVERCWADDPKQRPRAVQLHAYLKKLL
Moniliophthora perniciosa	238606600	Pkinase	3.1e-39	MNNNAEVAIKRIRVFEDTVAKDRRKIFRYLCREALLWQALRHPFVLSFFGVDSDTFPGFFCLVSPWMANGTILKHLGENGGEDIDLKLFEIAQGVAYLHSQHIVHGDLRGSNILVDSNCHACIADFGLAVFSDVTVGTNSSHHAGSVRWMAPELHQPTNFGLEYFRRTFASDTYSFACVCVELYTGRPPFQHVPRDTAALLKVIAGERPPRPPNMEEWLWTMAEKCWNQERDARPSMSKAVVMSK
Moniliophthora perniciosa	238608065	Pkinase_Tyr	2.2e-11	TVDKIRQLGEHPVASGGFGEIWMGEVEGLQQVVLKEAIGWRQLNHPNLLPFLGLYYLSSSRQRLCLISPWMENGNLVRFLERTPRSDVNHHQLIWDVASGLQYLHQERTDHSDLKGVGSIT
Moniliophthora perniciosa	238609011	Pkinase_Tyr	6.1e-10	CHIFIADDNTPVLSNINTNHLPTPPNWIIASDDGTRWMAPEVMLSDISIPPLVPYQDSRLPTTPESDVYSFGMTMLELYTGRVPFSHRRFYGGVIHDVVNGIRPARPSVDACPGLNDDVWDVITSCWVQDPCQRRGRLMFYTNFYA
Moniliophthora perniciosa	238612516	Pkinase	4.6e-34	MHDIASGLSYLHTLKVVHGDLKGLNILMTPSHRACIADFGLSRVADSQLFKLTSSTSYAARTARWSAPEVHMGNRATKKSDIYSYGCVCYEIMTRTYPFHELPNDAAVAFAVWRGDRPSRPQSVEVQDELWSLISRCWEAEPASRPSIEGVLNSLVNLI
Moniliophthora perniciosa	238613390	Pkinase	5.5e-21	MAAERDYAWSRLGWKKIWSSFSRKLFQTTLIITCYEKIIHGDLKGVNILMRPSGRPCIADFGLARVADSKVRKMSSSTDAHHLGTIRWLAPELLRDDGRTTKSSDMYAFGCVCYEVSI
Moniliophthora perniciosa	238613613	Pkinase	1.3e-18	LDEVEIQKGILQVCKGLSFLHSSAQLIHSNLCPESIIINQSGDWKIAGLGLTIPLLQPNGSPTRWEFPTFDGRVPSYIQRSFDYMAPEYALDEVLNTASDMYSLGCIIYAVHSKSSPPFKTHGSLSGLRDNAGKTPAGLERLDKDLQVLLQATITRHPAGRPTPTSLPTHSFFSS
Moniliophthora perniciosa	238614258	Pkinase_Tyr	1.5e-09	VDTMQIXKHDVRKGSASFYNKAKLIKELSNEVLIWRQLRHPHILEFLGITSELFKLSFCIVSPWMSNGTVVSYSLARGCSLQCKVDMLSTVALAMQYLHEHCPPVIHGDIKGVSRTLPQLGKMITFT
Moniliophthora perniciosa	238615666	Pkinase_Tyr	6.6e-09	YLEDVSREGSYQISCGAFADIWKGRLNKEQDVCLKVLRIFTASYNKAKLFKELSTEVLIRRQLRHPHILEFLGITEEPFNDTFCIVSPWMQNGTIMSYSKAK
Laccaria bicolor	LACBIDRAFT_147030	Pkinase_Tyr	7.7e-51	TITKYEIDPESKIGVGFFSDVYKGTWRGRTVAVKALAKTTSRKLFVREIERWKDLRHPNVLQLYGASGEAPWFFVSPYMKNGNLVEFLKRIGDLSREWDLFRFMYEIAEGMEYLHSHGVLHGDLKAANVLVDDNIHCVVSDFAQSEMKSEVLKISGTPLHGTLRWQAPELLLGQSRLTAEMDVYAFAICCIEILSMGRMPWPLQDDEFVRHLVLGAPHHHDSRFTNPLRVQELLRICWHRDPTLRPPFSKI
Laccaria bicolor	LACBIDRAFT_192314	Pkinase_Tyr	1.9e-32	MGGRPAMVMRWYENGSAAEYLSRKNPAADRVALVRRLILDVARGLAYLHTNKPPIVHGDLKGNNVLITDEGRAALCDFGLSKVIDELGGSSGYTLSNPDVGPLRWQAPEFLEDEDAPMSPSSDVWSFACTAFELLTSRIPYAHRARDGLVIKDMQNRIKPPGPADILLNAFDPRIGTILDLCWSFYPEGRPTMTTVVEHLESTY
Laccaria bicolor	LACBIDRAFT_238810	Pkinase_Tyr	5.3e-56	TITKYEVDRENKIGVGFFSDVYKGTWRGRTVAVKVLAETTPRKLFVREVEIWKNLRHPNVLQLCGASSASGKAPWFFVSPYMKNGSLVEFLKRIGDASREWDLFRFMYEIAKGMEYLHTQDVLHGDLKAANVLVDDKLRCVISDFGQSEMKSEAFRISGTPLPREWQAPELLLGQSRLMAEMDVYSFAICCIEILSMGRMPWPLQDDEAVRHLVLGAPHHHDSRFTNPAVQELLRTCWDRDPKLRPPFAKIVRDIKQLR
Laccaria bicolor	LACBIDRAFT_295329	Pkinase	6.2e-32	QIPYYYDHRQIPIRSGAFSDVYKASFGGKCVAVKVFRETASKYEMEKVEKRLEREIAFAHSLHHKHLLPILGEFKGEGNILISTITPWMQHGNVLDYLAKSKVNRTGMVIMIADALKYLHNQDVVHGHVFPGNVLIADFGMPMITDFGVSAIHEVLRASTIAPIGQLRYLAPEIVLSESIIRASKSTDVYAFACVGMEILSAEEPFHAIQSDVGIILALHDGKSPYPTFTLHDAVSVALHECLNQSAERRPTMDTVYERIALSS
Laccaria bicolor	LACBIDRAFT_299574	Pkinase	2.7e-42	TVTDLERDNYMVDSGHFGEIYKGRSRNQAICLKIIKINGKTQIKHLLKAVFKEALLWGHLSHPNILPFYGIHHLEDAHGRISFVSPWMENGNITEYLRRHPHANRLLLIWDIILGVQFLHENQVIHGDLKGLNVLVNRSGRGCLADFGLANLADEDILRWTSIQTTGHQSNGTLRWQAPELIDPPSEESAKATPASDIYSFACVCYEIYTGHIPFHRITRDITVMKKVIDGSRPPRPAGTTFLSDEIWKVIEMCWNQQPQGRPSANSVIEQLPLAG
Laccaria bicolor	LACBIDRAFT_299795	Pkinase_Tyr	1.9e-45	ILKDVVHEDNCAVAPGHFGEVWKGKFRNQQVCLKVVKIYKQSDVHRLLKVFAKEAILWSRLSHQNLLPFYGIYYLTYGHGRVCLVSPWMNNGNIKEYLLENPQVDRVLLVSDVAAGVLYLHQKVKIVHGDLKGVNILVTESGKACLADFGLSNHVDAEILTWTSESSANTGRTVRWQAPELFNPENGKSKSTKETDVYAFSCVCYEIFTCQVPFHEIPRDFTVMMKVMEGKRPSRPAKNSVPFVEWGLTDSMWRLMEQCWDRDPKNRPTMSSISRKGFLSS
Laccaria bicolor	LACBIDRAFT_299799	Pkinase_Tyr	9.1e-44	ILKDIVREDDCAVASGHFGEVWKGKFRDQQVCLKVVKIYKQSHVDHLLKVFAKEAILWSRLSHRNLLPFYGIYYLTDGHGRVCLVSPWMNNGNVKEYLLENPQVDRVLLVSDVAAGVLYLHQKAKIVHGDLKGVNILVTESGKACLADFGLSNHADAEMLTWTSESSANIGGTVRWQAPELFDSKNENSKPTKETDVYAFSCVCYEIFTCQVPFHEISRESIVMMKVMEDKRPSRPAKDSVPFIEWGLTDSMWRLMERCWDRDSENRPTMESISRKAFLSS
Laccaria bicolor	LACBIDRAFT_299811	Pkinase_Tyr	4.3e-45	TLRGVEMEGEYAASSGRFGEVWKGRFQDQRVSLKIVRAYRDSQMHQLLKAFSREAVLWGQLSHSNLLPFYGIYHLEDTHRRICLVSPWMEHGNVNDFLEKEPDFPRIYLISDIAAGIAYLHDKNVVHGDLKGANILVNASLSACVADFGLSTIRDPDVVHLSTSSAGHGGGTIRWMAPELLDPNDEIHNSMASDIYAYACVCYEIYTGHVPFFEIRRDQTVMFKIASGERPSRPPANDPAFQEKGMTRDLWELMEDCWVSDPRERPTTQDIVHRLPRKP
Laccaria bicolor	LACBIDRAFT_301518	Pkinase_Tyr	4.7e-45	TSWEVDIERKKIGAGGFGKVYPAKWHGTKVAIKELDSQTSPELLKQEVDIWSKLLHPHVLQFLGAAIYEATPFLVMPLMINGNCLDYIKKNPSADRGLLVCQSLFMYRQSLFTTLPCFQIHQITLGLAYLHSRRPPILHGDLKAVNVLVNASGDAILADFGLSRVNRDISTRSSRVHTAGSLRWMAPERLRSGKLTTETDVYAFALTVYEIYTEAIPFGDIDDSMLYTLVVKEDERPRQHDEDAIPPYSIDDRVWVILTRAWDPNPRQRPSAVQLVDMTATLL
Laccaria bicolor	LACBIDRAFT_302090	Pkinase	4.5e-25	MVQNVREKLIKRLQSEVIAWHRLCHRNVSQLFGIVHLSQKIGRASPWCEHGTFCNYLEQFFFPSVNRLRLLAQVASAIAYLHTFRPTIVHGDLKGVRPLRNIPVDEHVYAIITDFGLSKVIEEMSETISKGISSFAGLTRWMAPELIMSLVEDDGQIPPITTFSDVYAFGSVCLEVAAGRLPYPHRTTDHAVAVDIIRGVKPAREPAALFKRAWMSFGILLGRH
Laccaria bicolor	LACBIDRAFT_302109	Pkinase_Tyr	2.6e-17	DLTDEVVKAEAAVAHGTFSDVWIGNWNDPIERRPRPVSAFVVLCCNVSSRYNSGCHQGPTSSRGTNCSRQAHQATSVKGYCLASLCHRNVSQLFGIVHLSQRVGMVSSWCEHGTLCNYLKHFPCVNRSRLAYHRLWGLKRSQASLFVLSCFPLTLDSEKGNILIDEHVYAIITDFGLSKVIEEMSDIISKGISFFAGSTGWMAPELIMSLVEDDGQISPITTFSDVYAFASVCLEVAAGRLPYPHRTNDRAVAVDIIRGVKPARGARCPV
Laccaria bicolor	LACBIDRAFT_302134	Pkinase_Tyr	3.6e-39	DLTDDVVKGEAAVAHGTFSDVWKGIWNDPIERRPRPVAIKVLRQVMVQNVREKLIKRLQSEVIAWHRLCHRNVSQLFGIVHFSQSIGMVSPWCEHGTLCNYLEHFPSVNRLRLLAQVASAIAYLHTFRPTIVHGDLKGGNILIDEHGYAIITDFGLSKVIEEMSETLTKGTSFFAGSTRWMAPELIMALVEDDGQVPPITTFSDVYAFASVCLEVATGQLPYPHRTNDHAVTVDIIRGVKPARAACCLVQVKRVDVFWDTLDRCWDSIDYLRPSMREMLTLLEEMD
Laccaria bicolor	LACBIDRAFT_302147	Pkinase_Tyr	1.5e-39	DLTDEVVKGEAAVAHGTFSDVWKGIWNDPIERRPRPVAIKVLRKVMVQNVREKLIKRLQSEVIAWHRLCHRNVSQLFGIVHLSQSIGMVSPWCEHGTLCNYLEHFPSVNRIRLLAQVASAIAYLHTFRPTIVHGDLKGGNILIDEHGYAIITDFGLSKVIEEMSETTSKGTSFFAGSTRWMAPELIMALVKDDGQVPPITTFSDVYAFASVCLEVASGQLPYPHRTNDHAVTVDIIRGVKPVRGAHCLVQVKDVDVFWTTLDRCWNSIDYLRPSMREMLMLLEEMD
Laccaria bicolor	LACBIDRAFT_302344	Pkinase	1.6e-29	MVQNVREKLIKRLQSEVIAWHRLCHRNVSQLFGIVHLSQSIGMVSPWCEHGTLCNYLEHFPSVNRLRLLAQVTSAIAYLHTFRPTFVHGDLNGGNILVHERGYAIITDFGLSKEMSETISKGTSFFAGSTRWMAPELIMALVEDDGQIPPITTFSDVYAFASVCLKVATGQLPYPHRTNDHAVTVDIIRGVKPTRGACCLVQVKNVDVFWDTILWIAVGTPLITSALACVRCSR
Laccaria bicolor	LACBIDRAFT_303691	Pkinase	1.4e-29	KFGEVQKIGDLPVRGTATIDIFEGLYLGREKVMIKAIRSMKCDERSLRRFKREGKIWGEVWDRDQGRHIVPFYGFCQEGPIPFMVSPWMRNGDALSYVKANDKDLDYRQFIRDIALGVEVLHTMNPPIVHGDIKGSNILISDQGHPLLSDFGLSQIIHDVSGTPFTQSNVVADSYRYFAPEVCMGNGNLSTATDIYALAMTVLEVHRLREFFSFIGVAEAVLFQILTHQQPYRKIKHHMHAAFSASKGEQPGRPTEAQIVARGLDHNLWALLKQCWSLKPEERPPVQEYISRL
Laccaria bicolor	LACBIDRAFT_304065	Pkinase	7.9e-31	GKKCVKELTAGPIYIGGSATIYRGQLDGRTVAVKQFRVCRETQSTTVRHFIREALIMDIVRHPLILPLTSTTYQHGCPSILTPWQTNGSVVEFLLNTPDANRERIVAGVAEGLEFLKSSGVIHGDLKGQNIVIDDGGAPRIADFGLSFLDWESSSSIETRSQIMVGTFASGNISAVLAAEAVPSAYTRSGAGSPRWMAPELLVPEVYNKTTALPTFESDMFSFGMLIYEIYSGLVPFQDHTNITAVLQILEGRRPPRPIQIPDWMWCITKKCWADNSRLRPSIGNIRAQLQPEN
Laccaria bicolor	LACBIDRAFT_306209	Pkinase_Tyr	7.1e-45	LTGQVTVNTGEVVAKGASNDVYKGQWLDKEQRFQREVTIWRALRHPNVLSLYGIVRLGGHLYSVSPWMDHGTAISYVNKYPQVDRLKLLTEVAHGLEYLHDEGIVHGDLRGANVLIAKDGSACLCDFGLSKFLEDCGKGMTSSASINPRWFAPELLQQTAPASTCSDVWSFGMVCLEILSGHQPFNNISRDIVVMREIDHGKTPERPGRVVGLTDDVWALMRKCWTKKPDARPSIKEVKDKLLEIR
Laccaria bicolor	LACBIDRAFT_306303	Pkinase_Tyr	2.7e-40	LSDEVETTEQFSVAHGGFSDIYKGVWAKPFGGEKGKTVVAIKLLRAFTRQEVDPVRARKRLNREVYVWNRLVHHNIARFYGISFRLGGRPSIVMQWYQNGTVPDYIDTQLRVNGVEVDRLSLVRDIAQGLGYLHSLVPPVVHGDLKGNNTLVNDDGHAMLTDFGLAKVIEELAGPTGNTTSSCAGSVRWQAPELIFDTGSDQDDYMGDAPKPSSPTPASDVWSFGCTAYEIMSGKIPYHTRLHDWTVIQAIVEKQCPVPHEEGVLESNGLMSILHGCWQYDAGKRPEMGEVLRRLQSI
Laccaria bicolor	LACBIDRAFT_306311	Pkinase	1.8e-36	MLRACTRQEVDPVRARKRLNREVYVWNGLCHPNIARFYGISFRLGGRPALVMQWYQNGTVPNYIYNQLRTNGAKVRDIAQGLGYLHSLIPPVVHGDLKGNNTLVNDDGHAMLTDFGLAKVIEELAGPTGNTTSTCAGSVRWQAPELITDTRPDISDDASKPSSPTRGSDVWSFGCTAYEIMTGKIPYHSHCQLWTIIKAIVEKQCFIYQEDRGVLEVNGLMLLLEDCWQYDVEKRPEIGEVLRRL
Laccaria bicolor	LACBIDRAFT_307628	Pkinase	1e-35	HLDNIGDVEQHPFAVTASSDVKKASSNGTLLALKFLRPHYRSTGPEERIAELFREVCIWSPLDHRYILPFLGIFAQESRLALVSQHQKNGSLYEFLINNPDVDRIQLLRSVASGLEYLHSLPVPVMHGDIRAMNVVVDDQGEPLLMDFGCSSLVNESGHAISASSDQLRGTPRHMPPEKMLPGSYPITIQSDIWSFAMLCIEVFTNQCPFNHIANDGAVVIEVLVRCTHPPRPQGPFSAQLTDDIWDVLKRCWELDPSCRPPIDTIEASFALHR
Laccaria bicolor	LACBIDRAFT_309554	Pkinase_Tyr	3.2e-24	MLPGLVLEFYEEKNVMEYMKCESSDDTKLRLVGEIALGLKYLHQQRPPVIHGDLRGANVLVDSKGHAIVADYGLALIMGSSEFTSIKTAGTCRWTAPEIMNPPNNGDVPLPQFTFKSDIFSYAMTVFEQPFNEKKSDGNVIFAILNGSRPVLPESIESKADLANLVRQSWSQNADQRPTARQICRRLRLTT
Laccaria bicolor	LACBIDRAFT_309565	Pkinase	4.1e-29	MLPGLVLEFFEGKNVMEYTKRESSEETKLRLVGEIALGLKYLHQQWPPIIHGDLRGANVLVDSAGHAVVADYGLALIIDSSEFTSIKTAGTCRWTAPEIMNPPNNEDVPLPQFTIKSDIFSYAMTVFETFAGEQPFNEKKSDANVIFAILNGSRPVLPESIESRANLANLVRQSWSQNADQRPTARQICRRLGLTT
Laccaria bicolor	LACBIDRAFT_309568	Pkinase_Tyr	3.8e-35	EMDNNDRVGEHCVAIGEHSDLWRAKLEVNGVSTMVAIKVLRGGSSSRPDFRENLIKQLRQQAILWLKLSHPHVAKFYGFVYDFGMLPGLVLEFYEGKNVMAYTKHESSDETKLRLVGEIALGLKNLHQQWPPIIHGDLRGANVLVDSAGHAVVADYGLALIMDSPEFTSIKTAGTCRWTAPEIMDPPANGEPPLPQFTVKSDIFSFAMTVFEIFAGERPFDEKKGDSSVIFAILSGNRPPLPEFFENKSDLSKLVEQCWSQNPDQRPTARQICRRLGLGL
Laccaria bicolor	LACBIDRAFT_309835	Pkinase	1.2e-08	PTGLLHVPYRFTTSSMEGLWPVAIKVLRQVMVQNVREKLIKRLQSEVIAWHRLCHRNVSRLFGMVHLSQSIGMVSPWCEHGTLCNYLEHFPGVNRLRLFAQVASAIAYLHTFRPTIVYGDL
Laccaria bicolor	LACBIDRAFT_309851	Pkinase_Tyr	5.6e-10	DLSDEVVKGDAAVAHGTFSDVLKGTWNDPIERRPRSVSRHQGPASSHGTKRSREAHQATSSRGYCLASLCHRNVSQLFGIVRLSQSIGMVSPWCEHGTLCNYLEHFPSVNRSRLLAQVASVIAYLHTFRPTIVHGDLKGVRPLPSSSPAPR
Laccaria bicolor	LACBIDRAFT_309898	Pkinase_Tyr	3.2e-38	LTDVVERDGEFNIGIGEHSDLWKGRLSVEGVPTLVAIKVLRGGSSSRPDFREHLIKSLRRQGILWLKLSHPHVSKFYGFVYNFGILPGLVLEFYEGKNVMEYTKRENSDETKLRLVGEIALGLKYLHQQWPPIVHGDLRGANVLIDSAGHAVVADYGLASIMDSAEFTSIKTAGTCRWTAPEIMDPPASGDIPLPQFTVKSDVFSYAMTVFEIFAGERPFNEKKSDSSVIFAILNGNRPTLPEFFESKSDLAKLVQQCWSQNPDQRPTARQICRSLGLTT
Laccaria bicolor	LACBIDRAFT_309899	Pkinase	0.0014	LDGHIEITAKYPIACGGYADIYPGIWHGGLAFLGPGVWTGDSAVSGRNVAVGTVDIYIVPLPHSRTLPSNKVAIKVFRDAHNKANTPEAQWKYLKLLNKEYRVWALLRHPNVLPLFGLIDDPAIPSTGIVAPRCTFGDLRAFFSDPARASVNRLPIVRVTFTA
Laccaria bicolor	LACBIDRAFT_309916	Pkinase_Tyr	2.9e-29	MLPGLVLEFYEGKNVMEYTKRENSDETKLRLVGEIALGLKYLHQQWPPIIHGDLRGANVLIDSKGHAVVADYGLALIIDSSEFTSIKTAGTCRWTAPEIMDPPANGDIPLPQFTVKSDIFSYAMTVFEIFAGEQPFNDKKSDGNVIFAILDGSRPVLPESIESRANLANLVTQSWSQNADQRPNARQICRRLGLTT
Laccaria bicolor	LACBIDRAFT_309920	Pkinase_Tyr	6.5e-37	LTEFIERDGEHSIGIGENSDLWKGKLEVDAVPTMVAIKVLRGGSSSRPDFREQLIKDLRRQGRIWLRLSHPHVAKFYGFVYNFGMLPGLVLELYEERNVMEYTKRESSDDTNLRLVGEIALGLKYLHQQRPPIIHGDLRGANVLVDSKGHAVVADYGLASIMDSSEFTSIKTAGTCRWTAPEIMNPPNNGDTPLPQFTVKSDIFSYAMTVFEVFAGEQPFNEKKSDGNVIFAILNGSRPVLPEAIESKADLANLVRQSWSQNANQRPSARQICRRLGLTT
Laccaria bicolor	LACBIDRAFT_309921	Pkinase	1.4e-16	ISGRNVAVGTIPPPDSRTQTCIKVTIKVFRDVHNKADTPEARQKYEKLLNNEYRVWASLCHTNVLPLFGVIKDPAIPSMGIVAPRCTFGDLRAFFSDPTRASSANRLAIVKGIAKGLKYVHGKTVVHGDLTMGNVLIEVIEGIVTPLISDFGRSRVLEVKGYTSSIASTVQRSGRFVLERDLHANLKK
Laccaria bicolor	LACBIDRAFT_313447	Pkinase_Tyr	2.4e-06	MPGGFCHCLSPHVQAYHRPWGLGNVLIDEHVYAIITDFGLSKVIEEMSDTVSKGISFFAGSTGCDVYTFALVCLEVATGRLPYPHRTNNHAVAHSRSQTCQGSSLPCPKERGCHLGYSRSLL
Laccaria bicolor	LACBIDRAFT_313458	Pkinase_Tyr	2.7e-10	MPGGFCHCLSPHVQAYHRPWGLGNVLIDEHVYAIITDFGLSKVIEEMSDTVSKGISFFAGSTGWIELIMSLVEDDGKISPITMSSDVYAFASVCLEVATGRLPYPHRTNDHAVAHSRSQTCQGSSLPCPKERGCHLGYSRLLLGRH
Laccaria bicolor	LACBIDRAFT_314918	Pkinase_Tyr	1e-35	DLTDEVVKGDAAVAHGTFSDVWKGTWNDPIESRPRPVAIKVLRQVMVQNVREKLIKRLQSEVIAWHRLCHRNVSQLFGIVHLSQSIGMVSPWCEHGTLCNYLEHFPSVNRLRLLAQVASAIAYLHTFRPTIVHGDLNGGNILVDERGYAIITDFGLSKVIEEMSETISKGTSFFAGSTRWMAPELIMALVEDDGQIPPITTFSDVYAFASVCLKVATGQLPYPHRTNDHAVTVDIIRGVKPTRGACCLVQVKNVDVFWDTILWIAVGTPLITSALACVRCSR
Laccaria bicolor	LACBIDRAFT_315594	Pkinase_Tyr	1.2e-24	LVHRNQYGRRRLHDDQQSMLRDFVLISMRGSLNCVRRMCNYLGRRKMPEHLRIAPESIIDMGAYQALRTPNYRNGNILEFVNRRAVSDGRKLQLLLQIAQGLAYLHSLGIVHGNLYPANVLVTDDEDIVLTDAGIYTEVVKLMLLPSGRVRIPESFIYKSHQELRGEEVPTKSADVYAFASTCYAIMTGRAPFSEIANPYQRIIKIAQDGHTTLPKPSSTSTLLWDLMMECWSAEPTKRPAMVDVVHWLGVAT
Laccaria bicolor	LACBIDRAFT_316618	Pkinase_Tyr	1.6e-25	IRHPHIALEEIINGSDGPPARPGFHDAIGFIVRASCPAGNILEFLSACPKRDSEKLSLVAQVASALHYLHSLDVVHGNVCPTNILITDNNQAVLTDTGIYSAIVDYIFAPSGRVPIPPSAPYKPPEELKESAEEVVARTTDKDVYSLASSTYEIMSGLKPFANMRPYTCVVEITRRGHLSLAQPKEINVGLWQLLRACWAIDPGDRPTMQDAVGQLETLL
Laccaria bicolor	LACBIDRAFT_318053	Pkinase	6.3e-32	AVSIVSSVLRAVSHESQCQDIYKDRIQGTAFCFRVLRMFVTAEALGEREKLYKEFCSEVLVWRQLKHPNILPFIGASTELFSPRFCFISLWMDRGDIMSYLKQNPHHDRFAAVCQIVDGVEYLHTLDPPVTHKDIKGANVLVTDEGICCLADFGLSSIFDSQRVDKTEPGLQGSICWLAPELMQPGRPSAHSAKAGDIYALACTIYEIYTGKPPLSDLPNSIAVMRKVLMEKQRAPLPPEGTAWTYEEQ
Laccaria bicolor	LACBIDRAFT_318460	Pkinase	1.1e-35	DLTDEVVKGDAAVAHGTFSDVWKGTWNDPIERRPRPVAIKVLRQVMVQNVREKLIKRLQSEVIAWHRLCHRNVSQLFGIVHLSQSIGMVSPWCEHGTLCNYLEHFPSVNRLRLLAQVASAIAYLHTFRPTIVHGDLKGGNILVDERGYAIITDFGLSKVIEEMSETISKGTSFFAGSTRWMAPELIMALVEDDGQIPPITTFSDVYAFASVCLKVATGQLPYPHRTNDHAVTVDIIRGVKPTRGACCLVQVKNVDVFWDTILWIAVGTPLITSALACVRCSR
Laccaria bicolor	LACBIDRAFT_318864	Pkinase_Tyr	2.3e-49	TITKFEVDAGQKIGIGSFSDVFKGTWKGRTVAIKVLAESTPQKLFVREMEVWKTLKHPNVLQLYGASSASCDPPWFFVSPYEKNGSLVEFLKRIAMYPPYGRADIGLGLIVANLPNSRSRGSFGKGCGKVLKEGDIYRIMQEISKGMEYLHRRGVLHGDLKASNVLVDDDCRCVISDFGQSEMKSEASRISGIQFRGGTLRWQSPELMGGLSTLTPAIDVYAYAISCIEILSMGEMPWPLMDDDAVRFFVLKENSRPVIPPDFTSPALCELLRLCWHSDPNARPSFSTIIAALQELR
Laccaria bicolor	LACBIDRAFT_322579	Pkinase_Tyr	1.7e-14	LTGKIVREGQYPIAHGGYSDIWKGVLQQDDSRELKVAVKVLRNTTSDPVLKAKLVERLNRELNIWKRLSHPRILELCGTVSNFGPYTSMVCPWMENGSVSQYMEKAGDLLCIAERLRLIDEVADGLSYLCLCDFGLSSIVQELQGPQSYAASNLGGSVRWADAHFFSSGVYEDDQLPQMTTASDIYSFGSVMLEILSGRMPYHYLRTDAQVVMELHQGVKPRRPAPSFVDDDQWSLIQRCWTDPPSSRPDIGDVRESVQDLM
Laccaria bicolor	LACBIDRAFT_324687	Pkinase_Tyr	2.1e-25	NIDHRNCYGRRRLHEVGHNDVQQRMLRDFVLISERGSKNCVNRMCEYLGGREMPQHRHLAPESVIDMEAYRALVTPNYRNGNILEFINQRVVTDKRKLQLLLQIARGLAYLHSLGIVHGNLYPANVLVTDDEDIVLTDTGIYTEVVRLMLAPSGRIPIPESFVYKSNQELGGEEVPTKSADVYAFASTCYAIITGRAPFSEIANPYQRILKIARDGHTTLPKPLSTSTMVWDLLMECWSAEPTKRPTMDDVVYWLGRAA
Laccaria bicolor	LACBIDRAFT_328458	Pkinase	3.5e-20	TISDLERDDEVLDSGRFGEIYKGRSRNQAICLKIIKVNRKTQIKHLLKAFFKEALLWGHLSHPNILPFYGIYHLEDTHGRISFVSPWMENGNVTEYLKKHPLANRLLLLNVLVNCSGRGCLADFGLANLVDEDILRWTSIQTTGHQGSGTLRWQAPELIDPPSEESAKATPTSDIYSFACVCYEIYTGRVPFHKVTRDITVMKKVVEGSRPPRPADTSVLSDEIWKVIEMCWNQEPQDRPSANSVIEQLPLAG
Laccaria bicolor	LACBIDRAFT_328462	Pkinase	4.7e-25	VSSGMDIKAALVDCNRLQWAQQRLRILLGYWEHPSLKMKIENSADKTMIQGVNVVMNHLESVLDFVNTHLIDETHHTDLTAIISQTFLKHVGENLARILTDTSDNSGYKSLLKLEGESAQKMLNFLQTLYPECLTITDLERDSDVLDSGRFGEIYKGRSRSQAICLKIIKVNRRTQIKELLKIWDIIIGIQFLHQNQVIHGDLKGLNVLVNRNGRGCLADFGLANLVDEDILCWTSIQTTGHQSGGTLRWQAPELINPPSDESAKATPASDIYSFACVCYEFPRDCTVMMKVLEGSRPPRPADTSTLSDEIWKLIEMCWNQEPQDRPSAELVIEQLPLAG
Laccaria bicolor	LACBIDRAFT_332384	Pkinase	2.5e-17	VVIKVMRHADRDLKANDPITRSKYAKASIDGSLPPDLEKEYRVWAHLRHPNVLPFFGLIDDPAIPSMGVVTPRCTFGDLRCFFSDPTRASSANRLSIVKGIARGLTYIHGKRVVHGDLTMENVLIELINGVFTPLISDFGLSRVLETEAEKILLAEDENQSRKALTLGADVWCFDSNGEISILSFDRVSGSTDGGIEK
Laccaria bicolor	LACBIDRAFT_332398	Pkinase_Tyr	4.5e-29	AIGHGAFADIYPGIWTIDAISGLNVDVGTVHIYIAPPPHSRTLPRIKVVIKVFRIAQIKENTPELQQKHRLEKECGLWADLRHPNVLAFFGLLDDPAIPFTGLVSPRCTSGDLHAFFSDPATAFVERLPIVKGIAEGLTYMHEKNVVHGDLTMRNVLIEVIDGKFTPLISDFGRSRILDIAGYTTPIGEIHLAEDDDRTTKAFTKPADVWCFGMAMLETLSGKEPFFYLSEYKAAQAVATDREIPDQNCYPALPHGNAYWKIMGKCWHWEPSHREEIGNLLQDLNTLS
Laccaria bicolor	LACBIDRAFT_335081	Pkinase_Tyr	1e-18	ASDGLLIVTRILQHSGLTYKKFVAKRSHKCDTSKIRLKVPLQMFDYLANRPALQHRHIAQDEIINGTDGLPARRDFDDAIGFVVRPLFNEGNILEYLAKRLQLSTVKLRLVAEVSSALGYLHSQGIVHGNVCPTNILIGDDGHAMLTDVGIHAAFVDFICVPCGRIPAAPTTRYKSPREVCCSDDVPPRNAANDVYSFASSTYEFNDLFEKVMSGQTPFDGMRLYNIVVAVARNGHLRLPQPRGITDGLWQLLQACWSIDPMHRPNIEDVERRLEPRI
Laccaria bicolor	LACBIDRAFT_335202	Pkinase_Tyr	5.9e-20	MVTRILQDSGLTYKKVVVRLSNGSSVRTREHRHIAQERIINGTDGRLPARREFEDAIGFVVRPLFNEGNILEYLSARPQQSTVKLRLIAEVSSALGYLHSQGIVHGNVCPTNILIGDDGHAMLTDIGIHTAVIDFICVPFGRIPVAPTTRYKSPGEVCCSDDVPPRNAANDVYSFASSTYEFNDLRFEKIMSGQTPFDGMRLYNIVVAVARNGHLRLPQPGGITDGLWQLLQACWSIDPVHRPNIEDVERRLGALL
Laccaria bicolor	LACBIDRAFT_336006	Pkinase	1.6e-38	TITDLERNNDVLDSGRFGEIYKGRSRNQVICLKVIKVTRKTQIKHLLKAFFKEALLWGHLSHPNILPFYGIYHLEDAHGRISFVSPWMENGNITEYLKRHPLANRLLLIWDIILGIQFLHQNQVIHGDLKGLNVLVNRSGRSCLADFGLANLVDEDILRWTSIQSTGHQSGGTLRWQAPELINPPSDESAKATPASDIYSFACVCYEFPRDCTVMMKVLEGSRPPRPADTSTLSDEIWKLIEMCWNQEPQDRPSAELVIEQLPLAG
Heterobasidion annosum	124459	Pkinase_Tyr	1.5e-47	TITRYEIDLEEKIGIGFFSDVYKGKWREHTVAIKALAETTPRKLFVHEIGIWKTLMHPNVLELLGASSATGDPPYFLVSPYYSNGSLVKYLKGLPDIAPVDFLKMIHEVAKGMEYLHEQGVLHGDLKGTNVLVDDRLHCVISDFGQSDMKSEACRLSGSPLPHGTLRWQAPEMMSGAQAALTPEIDVYAFAMVCVEILTRGSLPWPMMDDDAVKRFVLVDNIRPSLPLTRLSNSPLTNIIHAAWDANPLRRPSFKRISQDLEKLR
Heterobasidion annosum	43069	Pkinase_Tyr	1.3e-32	VNAVLDICGSQRFQKQVEIWRFLQHPNVLRLYGIAFIGDYVYSVSPWMDNGNAITYVQNHPEVDCVRLLSEVASGAPQFYRPCLLMRPLFQMNILISDTGKACICDFGLSQVIEEANPGPQTTTAGNYRWLAPEMIEPDPFAPSKPADVWSFGMLCLELLTGAPPYSNHSRDASVILDIVRGKLPERPGASAAARGLTDALWELMLRCWKKAPEERPTMFELRVAMKSML
Gloeophyllum trabeum	121527	Pkinase_Tyr	1.7e-23	KPSVISKIFGKDFLPADHYVGTYLGKEKVVVKAILHAGARDAVWADRLKKEGEAWNRAWRKNKSYIVPIYGFIAQKKVMPWISAVYPKYDNGTVVQYLDNNPSTDHMRIIRRIAEGMNALHNMCIIHGDLRGANIVIDKHGNPLIGNFDLDHISNSRLYAYISQEESGRWRAPEMLEGRIPLASADVYMFAMTALEVLTHKEPYYYIERTSTVLEKIRKGVWPEEPKDAQVIQRGLHVGLWLVLSTCWMPDPGLRPEMKEVIHLLERYY
Gloeophyllum trabeum	123197	Pkinase_Tyr	1e-28	DGSEIVYDRIPSFTKVETDSHIGFHQNHRVVIRNWRLCRDDYRSPDTIKLLMREVNEWKQFRHRHIVKFVGLADTLAYIPSIVYPYYKNGNILQYLEKNPRADVLRLLHGVASALAYMHTREVPAIHGSVKSTNVLIDDTGEALLNDYGMTRVPDFAIHFARPTNLVFQEARWLAPEFFNYELVQNDRMGSTPETDTYSFGMLCLEVYTGQKPFAERRFHADDMLDVGRGAHPLRPNPDKYPLVTDDIWDIMQACWQLKPENRVKMPVVKELFALQR
Gloeophyllum trabeum	125672	Pkinase_Tyr	8.1e-26	EVRRVGLFPGKSFAGGSAAMDIWEGVYLDHDKVAIKVVRAVNAGPKSHERFRREVSIWHEVWKRDGGKYILPIYGFCQNDGPFPYMISPWQPNGVAIDYVKRNPDVDHMALVRGIARGIQVLHTLEPPVVHGDIKGANVVIGAMGQPLLADFGVSKVVEDITGVPFTQSRGVSDSYRWFAPELCIGQGILTLQADIYAYGMTVLEPFSYIKHTTEAVVEVAKRNRPRRPTEQVVVARGMDDKLWSILQACWKAERTDRPHIRDIVENV
Gloeophyllum trabeum	127486	Pkinase	1.4e-40	HIKRPESEEAVAYGQGGFGAVYKATLAGQQVALKVLLPRGLNSEKALEKQARRFYREAIIWRHLRHRNILPLIGVHVYPEGRRAMVSRWCDNGSLLPYIHSRGDKCDRISLLSQIADALRYLHCHYTPPLVHKDIKPDNILINDKGEPCLTDFGISTYYHSFTVPSERGSAGSLPYMPPEILKLRNEHGGNIDERNQEIRTAICPAYDIYAFGCVCVDVYTPGDLWHEAGKWSETGVINGSRPPRPEGDIPDNLWSIVKQCWPQDPKERIKSEALAEALAAMV
Gloeophyllum trabeum	127488	Pkinase	9.5e-42	LIQGIKCDSKHFAGRGGSAGVYKAVLGKGTRVALKVLCFKDGTRDDHKEYARKMFRREAIIWRQLHHRNILPLIGVCETSPDWAGTGPGLVSPWCDKGSLTVYIRNHPHKCNRIFMLERIADSIAYLHSHKVVHKDIKPSNIVVNDKDEPCLTDFGISTYENSYTVTAEVGHSGSRGYIAPEILISVTMGENNQYIRESVTTACDMYAFASVCLEVYTLEHPWKGIAELMMHNSIVKGEHPPRPSGKSALPDALWSIMEQCWTLDPMARMTSAAAQKALSAML
Gloeophyllum trabeum	127493	Pkinase	5.8e-37	IIEDRDVQTPAFNSQLKVPAGYGLVYRTKWKGKDVAIKALTELTNSNNLESVSEKNVKRFRREMVVWKQVWHDSIAPLLGIWEWHEAGSALHCMVSPWAKYRDLWTYLQISPRDKAYDPLKILVNIADALSYLHAHNPPLVHSDLHPGNVLITHNLEPKLTDFGLSTFYGSLTTAGTETEKGAFQYLAPELMSFSGKRDPKPASDMYAFGCLGYTAYTSQWPWPQHRSRSAVTYVVKRLGERPARPSEPEIPEAVWTTIESCWAQDPEERMTSLEAWQRLRALR
Gloeophyllum trabeum	128944	Pkinase_Tyr	4e-39	LTHQIYDRGDHPANSGGYGDIYHALWDVGGRTHKVAIKVLRPRGDDVEMQRKIEKRLKRELSVWRRLKHKHIVPLYGIVFGCGPFMAMVCPWKENGSLTGYVQSHRERLKLCDLLWLLCQIASGLHYLHGLDPVVVHGDLTGSNILIDEHGVAFLCDFGLSKMITEASGSSSSLIAGSMRWAAPEIYVPNPQGAPPLIGTECDIYSFGSVMLQTLSRDIPYHYWTGLQTIKILWALRDGVKPLRPTDKDSYVSDEYWDFIHCCWASNPAGRPSASQVLDRLQAFL
Gloeophyllum trabeum	129636	Pkinase_Tyr	2.1e-31	STTMLRTTREHNVTDYYLGTFLGKQKVVVKTIRSALADNPEWIRRFRREAEVWTKVWKEDKGTYTVPVLGFVKEPHTDLPNMCLVYPYYEHNALDYVRNNDTTDHMRILQGIAKGLAFMHDMDVMHGDVRGASVMIDEHGKPLLSEFGLSKIIEDANKNPTVILSCELQLSQRWAAPEVLDGGMQSKSSDVFSYGMTVLELLTHEAPWYYLRDKSTFAFTSKVVRGQRPERPTLPIISVRGLNDAVWDLLQKCWAENPLERPDMHSIVESLQALK
Gloeophyllum trabeum	129661	Pkinase_Tyr	1.4e-29	LEHGEVQVSNTPIPTNRDPGVTDYHLGTYLGKDKVVVKKIRGALADNPEWKRRFDREAKMWRTLWEKDHGTYIVPVLGFVEEPRVHQHQEIHMCLVYPYYPNGTAIEYVQKEPYTDHMRILRGIAKGLAFMHDMDFMHGDVRGASVMIKSDDGSPLLTEFGVSKIIEDAGKQVLLSRQMQYSEKWWAPEVLLLSQQSMRSDVFSFGMTVLELLTHEEPWYYVPNPRNTSTITARVADGARPERPKEDIVKTRGLSDALWNFLQECWKQEPLERPDMNRVVEFLEEEK
Gloeophyllum trabeum	134782	Pkinase_Tyr	3.7e-22	RRGEVVRDSDQARSGTAKYDVFDGWYLSSEKVTIKEFRLFNQNNARGSNEDKYRYRFLREAAIWLEVWKADRGKYIVPFYGYCISGMARPYMVSPYFDENVSEYVKRVPDVNHVGLLRNVAEGVRVLHSMDPPVVHGNIRGSNIFISADGRPLLGNFRFSKLMEDIMGEPFTSSSSAPDDVRWSPPEFWVSEPILSTESDIYQFGMTMLELFTHDHPFREVKYSGTIVEAVTKGTRPKRPVESDVLRRGLSDDIWSLMQACWMEAREQRPKVEQVITTLNSSS
Gloeophyllum trabeum	137190	Pkinase_Tyr	1.5e-45	LTGQVVLTSKFPVIPGNYSDIYTGVWLGEERVGLKLPRGITTRADQDRFEREVGIWRHLQHPNIARLYGIAYLDDQHVFMVAPWQQNGTAIDYVRKRPGVDRMRLLNEVASGLEYLHLNKIVHGDLRGANILISESGKALISDFGLSKVIEEVRDSGTSTLTGVTPARWMAPELFKPERFDRVHAVVSTQTDIWSFAMVCLELITRQHPFCEISRDMEIPFKVLEGTRPGRPDGSLMTDGLWDLMEACWKHDPNERPSMTDVRTHMKKLE
Gloeophyllum trabeum	39079	Pkinase_Tyr	2.9e-32	DHPTQSFRREMVVWKQLRHPNVAPLLGICEWEIPAEQPNIPMQCLVSPWAQNGNLMEYLKSHQPDLPPIVREHMQCGSGTQRNVSQLMQIADALCYLHAHKPPMVHADLHPRNILIDHKHEPRLTDFGLSTFAGSHTTTGTQTTHGNEQYWAPEFILREPGEWTPTPESDMYAFACLGLQMYTREMPWQNFTSLQIQLNVTNGQRPSRPSTGSMSDDVWDVIQACWAQEAKKRMKSIHAWTKLIEYC
Gloeophyllum trabeum	42061	Pkinase	1.5e-27	KKGEVIIGGEARGIKTGQAVQYMDYFFGKYLDKEPIIARKLRHITATEDVVKRFEREAKVWGKVWMEDKGKYTVPVYGFYREDEGDIDVSPHYANGTAIEYLAQYPEKDHTSLLRDIAKGLRALHEMDVMHGDMRGTSVMIDDRGNPLITDFGLSKILLDVGATSVPLSRSTESTRWVPPEVLHAEPRQSKKSDVFMYGRTVLELLTHQDPFYDVKSENRVVQLVTEGILPSRPTDEETIKRGLTDKLWEFLKDCWREDPRERPNMSQIIKFMMYM
Gloeophyllum trabeum	42833	Pkinase_Tyr	7.3e-19	LFEVSQGLEYLHCHNIVHGDLRGGNVLIDDASHARFADFGLSRFSEATKGAYTTATREGSTRWTAPELFPDSDEDEGEGPCIRRTRQTDVYVYGCLCLEVRFVHVSLACSRLT
Gloeophyllum trabeum	43094	Pkinase_Tyr	1.2e-36	MDADGWAGQLVRREALVWRQLRHPFVLPFLGIDLESFDQVSLVSPWMANGNIRDYRGSQALTAQDIHRLLQEVALGLQYLHNQNVVHGDLRGGNILIDADHKVRLADFGLSVLAEATRGAYTSARQTGSVRWLAPELADPHAATWRKTRASDVWAFGCVCLEVCTERSPYAYVPHDALALLAIVAGRAPAERPDALGMSAALWEMCLRCWAPDPAQRLGSGDLVMEMGKVR
Gloeophyllum trabeum	43537	Pkinase	3.3e-37	AQQLCREAIIWQYLAHQNILPFLGVECDLYPNQWCLVSLWMDNKDIVRYLRGRQPPADIHVLYEVAQGLAYLHWENLVHGDLKGMNILIDEHHHVRLADFGLSTFAETTRGANATTSSGPRGSMPFMAPELHNPTKFGFDHFQRTRSTDIYAFGCVCYEIYTGYSPWYKELGNNEGAIINAVMNGMQPSRPSPDECSGKRIDDELWKLMQRCWAPYYDRPDIRTIAHIFARKQ
Gloeophyllum trabeum	46346	Pkinase	4.3e-41	HEGKDVALKRLRVFQGRAEERISVRKKFCKEALIWQQLRHPFVLPFLGIDGTTFAPLMCMVSPWMSNGGVLQHIERHAPLGVNVDILLLEIAEGLTYLHESGLVHGDLRGANILVNEGWHVQLSDFGLTGIIDGTQRSSSRCGSVRWMAPELINPRAFQCKVFQRTTASDVYAFSCVCLELYTLRMPFSSDMHDSEVILAVIDGIRPDKPSPEDCNGRVLSHELWQLITRCWVQQPDQRLTSREIISLMHRVV
Gloeophyllum trabeum	52409	Pkinase_Tyr	2.3e-32	MMWRQLSHPNIFPFLGVCDHLFDKRPCMVSPWSYHGNVMEFLEKNPNHDRLKLLLDVATGLAYLHGPNRKLVHGDLKGANILIDDQMHACIADFGIGKFLHTPGTYPATTSLKGTMQWMAPEQLALGNDPSKARSPESDVYSFSYVCLEIYTGNVPWPDTAEFAVMEKVLNRQRPERPADIPIP
Gloeophyllum trabeum	66644	Pkinase_Tyr	1.3e-50	TITRYEVDREEKIGIGYFSDVYRGTWRNRAVAIKCLAETTPRSLFMHEIEIWRTLDHPNVLPLLGASSASGDPPWFFVSPYCKNGSLVEYLKLHGESVDLLKAMHEIARGMEYLHKKGVLHGDLKAANVLVYDDERCVISDFGQSEMKSEVARISGTPPPHGTLRWQSPELMAGGSQLTQEMDVYAFAICCIEILGHGRLPWALADDDSVRHFVLERHMRPEFPHSKFTTKDVEKMIRACWDQEPRRRPTFTQVALDLRTIR
Gloeophyllum trabeum	79090	Pkinase_Tyr	3.7e-32	MLILYQALYREGFYWKQLHHPNMYPFLGLSIEPFSDGRPCLVSPWSNFGEVDKFLSRYPEHDRLKIVEDVAEGLYYLHNRDPPFVHGDLKTGSIMIDIESVRPCITDFGIGKHFQSFTATLQTSRPKGTAQWMAPEVLYNQEQDYSKVRNPSSDMYSFACVCLEIYTGRAPWYHERVETTVILNVIGGKRPPHPDGVPDKIWTIITSCWRQEPGSRMRIAEVREALRSCR
Gloeophyllum trabeum	80700	Pkinase	6.6e-44	FISGVRMGTFASFGGGFADVHQGEWKGLAVAVKRLRVFDDDPEEKRERIRKALFREALIWRTLKHRNILPLLGVDMTTGSAPFLMISPWMANGNIVQYVTASFDPTMSADAMLREVAAGLEYLHSQGLVHGDIRGTNVLVDQDLRPRISDFGLAHLCDMTQTSNGGGSVRWMAPELHDPRAFGLEHSVRSRQSDVFAFGMLCIEVATGQPPFSDLRTDGAAFLAIIRGERPNRPEGERSMSEMLWGWASSCWTHQPSARPSINELMEDTCCAG
Gloeophyllum trabeum	93838	Pkinase_Tyr	8.1e-16	AITAAPAGESAWIDVSSFPIFFEGFLNSLSQLFDKETRLWLKAWEKDKGKYISPVYGFLPDPQPSFPWLECATRYLINNPMADHMHINSACQIRGIAKGLLFLHEMDIVHGDIRGVRDFTDGHLVCPTDDSKTTVMINSDGNPLLSEGGVFNVVCNADQKIKDEQGFLLLAFRAANWHAPELHRNLDVPAAPTKQSDVYSFGMTVLELLTHERPYRAMRSYGVTYHVQHTPGFRPSRPEDDVVRLRGLNDALWDFLQECWSEDPARRPSMHRVVEVMDSI
Gloeophyllum trabeum	93862	Pkinase_Tyr	1.2e-13	VTEPLAMLQHALLSSGANRELSNLTYSERIAIEAILLAGERFTDIPGRAKTLARPQDMVRRVNERVVMLHPHILPSYGTTRYDEFLPEVPFEEIRLFLKANPAADRLALELNICQIKEVAEALAHLHHTEPSVVYGFMEPRHIFIIDGHVAIREFPLWEPQAWLYDYTGRSLAEVKAVHSAPEIIHQLPNKKQLHMTPECDVYSFAMTAYEIFTGKEPFVLDYSVLWENEKTNWEDAVMEGIRPRRPTPQVAPQLTDALWSLIQDCWKQDPLVRPTMSEVVQRLEDSS
Gloeophyllum trabeum	95182	Pkinase	1.2e-16	LVKSPVSKASLPVSRGGFGLVFTGTLEDGRTVAVKVLHFDSATCPEERDKKLTQLYREAIIWWHLRHRNIHRLLGVCLDQLERIADALCYLHESYDPPLVHKDIKGENILVDDEGEPCLTDFGISTYFQSFTISGENGNTGTIAYMAPEILTLRSRLCDNEDEMNQQIRTAITPAYDINAFACLYTLRRNCGKG
Ganoderma sp. 10597 SS1	138451	Pkinase_Tyr	1.1e-53	TITRYEVERDEKVGMGFFSDVFRGTWRNRVVAIKVLAPTTPRQLFVHEVSIWKTLQHPNVCELLGASSASSDPPWFFVSPYYKCGSLVTFLKGLPSLDSVDLLKMIHEIAKGMAYLHSKGVLHGDLKAANVLVNDKHHCIISDFGQSEMKSEAYRISGMPLPHGTLRWQAPELMSGQSNLTQEIDVYAFGITVVELLTKGALPWPLADDDTVRHFVLRENMRPEPPLQRVWSQQLTEILHQCWHRDPTVRPPFAKVDQEVQKLR
Fomitiporia mediterranea	393211984	Pkinase	3.5e-05	MSRKCAGSAIVTMEHGTALQYVMRNPAVDVPRLILGIAEGVQYLHTKGIVHSDIKSVRSLSASWRNAVAHIYLQGQRTHLAGSGYNIDTQSTSGGVKGSARWNLTYGRSELLTKKRPYHELANDLQVISAICNGCLPKTPEDFHTWPLSNQSAWELCNSCWSKDPSDRPGLQVIVWMLKATR
Fomitiporia mediterranea	393212674	Pkinase	1.5e-31	MHLIQHTTQLLEQEVYVWSKLKHENLLPLVGYAFDVENGHPMLVSEWMENGSAWVYARETLQCDLLRLVTGIARGLAYLHERDIVHSDIKSDNVLVSDSGDARICDFGYTRMIDASKSLVNLSTGIKGTPQYLAYELLADPSKYTKHSKESDVWAFGITVFVSNSSK
Fomitiporia mediterranea	393213677	Pkinase_Tyr	5.8e-33	KELYIWSRLDHTNILQLQGFVLEGDYPVVIAEWMENGTLREYLQKRTDCSVEDMVILLYSSSVHCISLLYHQILGIANGVDYLHRQNVVHSDLKADNVLVNHLGDPLICDFGISRMLSSTVTFAGATSGGIKGSMRWMAYELLDFSSDGHHTKESDVWAFGMTVYVSRH
Fomitiporia mediterranea	393213678	Pkinase_Tyr	4.8e-31	IKRLRLHLGERQGFGRFHPNECNIWSMLDHVNILPLLGFVQEGKAYALVSEWMEDGTLCEYLQNRIRCPIEDIILGIANGVDYLHGQNLVHCNLKADKILINSLGKPLICGFGNSRKLQIPYVRTFEGLEESIRWMAYKLFDFSGDRHHTKESDVWAFGMTVYEILSKQLPYAHLENNAVVFCTIFGRYAKSVG
Fomitiporia mediterranea	393213691	Pkinase	5.1e-21	RVARVQYDTTAMQANGEYCDVFVGTISMQASKDPSDRLATVPKLKVAIKRMRVHIQKEREFDKLLAKELYVWSKLDHPNILPLQGFALEGAYPLVISEWLENGTVREYLQSHPQQDVGPMIVKIADAVNYLHEQDVVHSDLKADNILIGNHGEPLSVILAY
Fomitiporia mediterranea	393213713	Pkinase	3.6e-43	LTGRVQYDSTAMRANGGYCDVFVGVVAIQRHGYSSGTTGTAGKVKVAVKRMRVHVQKEREYDKVLAKELYVWSKLGHPNILPLRGFALEGAYPLVISDWMENGTLREYLRDHAECDVEPLIVKIASGVNYLHRQDVVHSDLKADNVLISNHGEPLICDFGMARMLSASLTLAATSSGGIKGSLRWMAYELLDFSNDSHHTKETDVWAFGMTVYEILTRELPYAHLKNDGLVMRAITERKLPSRPGAYSNWSPFLQSAWTICEECWISPPRNRIAMEGATDILYCSV
Fomitiporia mediterranea	393213731	Pkinase_Tyr	1.9e-41	LTRHVKYDSAVMKAHGGYCDVFVGTANIPVSEKDRDFVPAAGSAEQRHLVKVAIKRLRVHIQTERVFARRLAKELAIWSKLDHTNILPLLGYVMEGDYPSVVSEWIENGTVGTYLKANPNADPVPLIVGIANGLNYLHRNDIVHSDVKADNVLVDHTGKPLICDFGISRVLSSALSITGTSTGGLRGSIRWMARELLDVPGDIRHTKETDVWAFGMTVYEILTGEFPFAHLKLDVFVVLAVMRGELPVRPPAFVEWSETLQSIWSVCEKCWVSSPGNRVTMENIVVMLKENV
Fomitiporia mediterranea	393213733	Pkinase_Tyr	1.1e-32	FVKELYVWSKLAHENILPLLGYVLEGDYPSVVSEWIENGTVTKYLKHNSSADPEKLILGIAAGMDYLHDQDIVHSDLKADNVLVGPSSQPLICDFGMSRTLASSLSIEATTLSDVRGSVRWMAIELLDINLDSLHTKETDVWAFGMTVYVCFSVTFSELRN
Fomitiporia mediterranea	393214293	Pkinase	9.6e-29	RNAEGNEDSVVVIKSLNGAYATHRTGDKAEEDKYRNKLFSYFERETDIWIRARSHPNITSLCGFMPYYGMDNLPVLIFPFHRLGNLRMYVYQHEMSSKSKLLLLRDVVHGLKHLHGLQDPIVHRDLSGSNVLLKETPTGIVACINDFGSAKLIDPDLNVVCSSTQATNYKWQPPEYVKSKTFRESYTNPKPSGDIWSFACVVLEILTEGDPWPRTADVVVELEKGHHPPYPNKDFKKKYGDFLEGCWRSSPGKRYTAEKVISKLDSLI
Fomitiporia mediterranea	393214297	Pkinase	2.2e-22	ASDLLLPSSGRTILTHGTLRMWQSTEGREVVSMVVVKSLDSSYAIHRTRGKEEEDKYRDKLFSYFEREVGIWLRARSHPNITSVCGFIPSYGEKSLPALVFPYYPLENLRLYVDRQATPLSDKSKLLLLCDVAHGLKYLHGLPDPIIHRDLSGSNVLLKETASEIVACINDFGSAKLIDPALNFWQPPEYLKSGTYLESYTNPKPSGDIWSFACVVLEILSESDPWPRSTDVAGELRKGKHPPFPNKEFEKKFGDFLEGCWGWKAGKSWPKLRYTAEKAVSKLDNLI
Fomitiporia mediterranea	393214310	Pkinase	4.3e-26	IQQNVERHRDVKSAVVVKSLKSAYAYHRTKDGAEEEKYRSKLFSYFEREADIWLRARFHPNIISVCGFIPSCGKDNLPALIFPYYPLENLRVYVSRRDTPLSDKSKLLLLRDVAYGLKYLHGLQDPIVHRDLSGSNILVKETASGIVACINDFGSAKLLDPILNVVYNSTRNTKYKWQPPEFVKPATYLKSYTNPKPSGDIWSLACVVLEILNECDPWPPSADVFAELRKGKHPPFPNKEFAMKYGDFLEGCWGWKGGRSWPKLRYTAEKTVSKLDNLI
Fomitiporia mediterranea	393214312	Pkinase	9.8e-36	SERAVVRLQAIKGGRRAGILKGSYTSRESSVTVVAIKVVNTEYATLSNDPEKKLKLLIEYFKRECRIWRSLGQHANIVPLLGFVKPLQSEAFPALIMPYYEGKNLRIFVSERKVSLKEKVKLMRDVAIGLHHMHSLEPPAIHRDLKASNVIVEIINGTRYNARIMDFGSAKLEEAENGLQKTSNTSAPVSLPWTPPEYVKVDNSTNQSMIDYANPTRAGDIWSFGCTFLEMLKKDNPWDGYAIDKDLQKGRHPPRPENCFIDDNCWNVMRSCWSHDPLKRPNAARIIRYLTAIE
Fomitiporia mediterranea	393214543	Pkinase_Tyr	4.4e-45	LSDQIQHDGPVLKAHGGFCDVFQGRWMSRGVCMYRVAIKRLRVHIQSDRDFAKQLAKEIRVWSKLYHRNILPLLGYVIEGDYPSLVAEWMENGTVSRYMQSHPHADLLRMVLGIAEGLEYLHNEGVIHSDVKADNVLVSRSGAPRICDFGISRMIAASQSFGETSTQTGIRGSVRWMAPELLAISSGPQAEHTMESDIWAFGMTVYELLTEQVPYSYLKRDVQVMFTILQGVPPECPRTFFSWPVYYQKLWGICVVSWRWHPPSRRPMADVVSYLQFLC
Fomitiporia mediterranea	393214615	Pkinase_Tyr	6.4e-34	IIWRQLRHRNVLPFIGVCDNLMTEVNLLVSPWMDNGDLSTFMKKYEEGGRYVDGIDFVPSGLEYLHSQDPQILHCDLRAGNIVVNEKLELLIIDFGVANYSQIKSQKMSDPNSAGTLHWMAPELFDPPPGSKATTGSSKSDVYAYAMTCFEIFSGTMPFSELPRPVAVMHQVLNGKRPRRPRGNADMRGLNDYVWSLIEACWSHETTKRPSMTDVLRSLDKME
Fomitiporia mediterranea	393214634	Pkinase	1.5e-37	SDVQYLPNSVSYVAKGGFGYIFKTRRRSDDALIAIKVPKEEIQEKQKSIFREVILWSCLRHANILPFIGTCKFRGRFPCIASPWMERGTVIEYCSDRSGYLSVKLKLLGQVASALDYLHNHDPQVVHEDVRGANILVNDLGNAVLSDFGISRINSEAFADLSSRLQHGNIRWTAPELLFETKDGHQPKPRSQADWNMFDSGSNVTKASTHSDMWSFGMTIVEVLTGRVPFADAIGRFDAAVVMHIHDRNLPRRPAPDGVDVPDPLWRAIEQCWDERPEARPSASQMVSHLKDAE
Fomitiporia mediterranea	393214756	Pkinase_Tyr	5.5e-43	FLSGIKRIGENPIAGGGFADVWKGKSGERTVALKVIRIFGLANPNESQHQEFCKEAMIWRQFRHQNILPFYGVCIDEFSPRLALVSPWMRNGDVLSYLKENDGVNHIAVIAGIALGLLYLHTLKPLVIHGDLRGANVLIDDRGRPKLADFGLARIVDSQASTVAATSFNGKGAVRWQAPELLDSGRFGSDYCRVSPRSDVYAFAVVCLEVFTKEIPFAHLRDIQVISEVVIRDRRPSRPAADSLAVQCGLSDKIWSLIERCWTAQPWDRPDMQTVVQDLTVDF
Fomitiporia mediterranea	393214932	Pkinase	7.9e-27	REIRLWLSLDHENVLKMHGILTRDDNPFPCLVSDYMENETADRYLCKPGTNLIHMICDIAKGLSYIHSRDIAHGDIKANNVLVSSDGRGRIGDFGLSRMLGNNGLALEVTSSDCQRCNRWMAVEYASFDTEGKAPSGPTKPGDVWSFGCTILVSRCQRTYSFLT
Fomitiporia mediterranea	393214936	Pkinase	1.9e-35	DMLKWVPEGDAHGGFADIFSNSLGKQKYALKVLRPWSRGEAAMKKNFDLELSSWIKLGPHPNILHLVGICYTTLTTRTPQPSFLSYWQDNGRLNDYLRENADVNLLEILNGVLSGLEHMHGRGVIHGDLRGGNILVSNSGVPQIADFGLSKIVGQESSSSHCSGTIRWMAKELLDADHEDSGTKLSSRRSRASDVWSMGMTILELLSGRKPYYDCDNVIPIISQGTKPKFPGVLHEVWTVYVDTLWRVCNNCWRIKPSERPTVQNLIDEINFLR
Fomitiporia mediterranea	393214939	Pkinase_Tyr	3.9e-21	VKEYDLWHRLRHPNILPLEGICYPHPDSNIPAFVSCWQENGRIKDFVKERPYIDYIRLVRMVEGIAEGVRYLHENKIIHGDLRAANILISDTQEALVTDFGIAKVDSGDGVQISSAFQGNVRWM
Fomitiporia mediterranea	393214983	Pkinase_Tyr	9.4e-45	MQRDFCKEALLWRNLDHPNVLPFLGICRDQFAPKMALVSHWMKNGSLSEYLKKNRSADCLKFAIGVARGLDYLHNLKPNIVHGDLRADNVLVDENDEPRITDFGLARAVDSQGPQITSSFKGKGATRWQAPELIIASQFGEDLSKVTTKSDVYAFSCVCLEIFSGKVPFAELRDGTVILEVAVRNRRPAWPGPAAAAKGLTSDVWFIMHLCWKTQPTERPDMSLVANHLEGIE
Fomitiporia mediterranea	393215105	Pkinase_Tyr	2.4e-45	FLSSVRRVGTNFVHGGGFADVWKGEYEGKDVALKVLRIFCSADREKMQRDFCREALLWRKLEHPNVLPFLGICRDEFAPQMALVSHWMENGNLAEHLNENQSADCLKLAIGVARGLDYLHGLKPQIIHGDLRAANVLVDKTGEPRITDFGLARAVDTQGSQFASSFRGKGTLRWQAPELLYASRFGAELSKLTTKSDVYAFSCVCLEIFSGKIPFADLYDGGVIMEVAVNDNRPPWPGPDAAAKGLNEGIWSIMQLCWNTKPADRPDMPFVVNHLESVE
Fomitiporia mediterranea	393215423	Pkinase_Tyr	5.2e-41	LTGQVAFHEGKVIGCGAYGDISSAACNLASRGTIKVAVKRLRFYMQEDVKLLFEKEIYVWSKLSHPNVLPLLGYAFDQLTGCPLLVSEWMQKGSAWTCVNSKPDCNLLQLITGVAKGLAYLHERGVVHSDVKSDNIVVSESEDALICDFGCSRMIDASRSLANLSTGIKGTVRYTAYEVLVHSTQYSRESDVWAFGMTVYELWARKRPYNQLKELQVMQAISRHKLPTFLRMRRLLTMTT
Fomitiporia mediterranea	393216432	Pkinase_Tyr	1.2e-35	SLVSPWMPNGTAARYLARQTVSERIRVLTGVADGLSFLHRHGVVHGDLKGENVMIDMNFEPRIADFGLSKLLDEVSTNLTKTATGDALGSIRWTAPELFLTPGVNKWSDIWSFGMTMLELFTNAPPYRDLTTDAQVIIMVHKGERPQRPSPRFGMDDDIWNLCCKCWSSNPELRPSTRVIAKQL
Fomitiporia mediterranea	393217904	Pkinase	1.4e-33	RHGEVRRVSSNPVGGSAAFDIWQGEYLGQEKCAIKVVRGIEVTPKIRDRFLREVGIWRKVWEMDKGEYMLPFWGACLTDGPYPYMVSPWMPYGDAITYVNKYPYVNRKKIIRRIAEGLRLLHTYTPPIAHGDIKGANILIDEKGNPLLADFGLSKMMEDLTGMPFTQSRGVSESYRWFAPELCSAPGVLSPASDVFAYSMTVLELMTGQPPFSHIKRTPEVLIKMQQGERPRRPESPEIIERGLDDNLWDLLTRCWVEDPAARPSIHEVIAELPTD
Fomitiporia mediterranea	393217906	Pkinase	1.3e-30	KHGEVCRVGSNPVSGSAAFDVWVGEYLGQEKCAIKVVRGIERFLREVTIWRKVWEMDKGEYMLPFWGACLTDGPYPYIVSPWMPYGDAITYVNKYPYVNRKRIIRRIAEGLRLLHTYNPPIAHGDIKGANILIDEKGNPLLADFGLSKMMEDLTDMPFTQLRGMSESYRWFAPELCSEGVLNPASDVFAYSMTVLELMTGQPPFSHIKRISEVIIKMQQGERPRKPESSEIIEHGLDDNLWNLLTWCWVEDLAARPSIHEVIAELPSD
Fomitiporia mediterranea	393217907	Pkinase	7.5e-34	KELYIWSRLSHENVLPLQGFALDKGFPIVISEWMANGTLREYLKKHPGCSVEDMILGITNGVDYLHKQNVVHSDLKADNVLINRDGHPVICDFGISRMVSATAAFAATTSGGFKGSVRWMARELILNGHHTRESDVWAFGMTAYVGCHTECLCA
Fomitiporia mediterranea	393217908	Pkinase	4.1e-27	NHGEVRRVSYNPVGGSTMFDIWEGEYLGQERCAIKVVRGIQNDAPKVRERFLQEVTIWRKVWEIDKGEYILPFWGACLTDGPYPYIVSPWMPYGDAITYVNKYPYVNRKRIIRRIAEGLKILHTYAPPITHGDIKGSNFLIDEKGNPLLSDFGLRKMIEDLTGMPFTQSQGMSESYRWFAPELCYAPGVLSLESDIYAYSMTVLEARSLFLLMTGKEPFLHIRRTPEVLIKMQQGERPRKPEGPEIIQRGLDDKLWDLLTRCWVEDPAARPSIHEVIAELQDD
Fomitiporia mediterranea	393217914	Pkinase_Tyr	4.7e-26	LTEGMIWKPRDPICGSGAFDIYRGYCFRDQTRECAIKIYRNLAYGEDAKRAKILKVELQRFMRQLRHWRTVFNEDKGKHILPLIGAILRVQPDPLLCFVSPWMEKGNALQYVKLYEHVNRINLIKQIAEGLKVLHSHQLLHGYLKASNILINAFGNPLLADFGLLRMIEIEPITINSFPGAGEASRWLPLEMLVDGNSPQSLKCDVHMFAMTVIELMTHEKPFAHIKRDPQIIFELWDGRHPERPEGEFGRKVVERGLSDQLWNLLVRCWSEKPDDRPSICEVLAELESLP
Fomitiporia mediterranea	393218114	Pkinase_Tyr	3.5e-45	LTGSVRYDPTVMQMNGGYSDIFVGTAAIPLRGTPPSNRAPRPEIKVSVKRLRIHIQKDKSFEKSLARELSVWSKLDHANILPLQGFIMEGSYPLVIAQWMENGTVREYLQRQPMCDIKSMVVGIAHGIGYLHKKNVVHSDLKADNVLVNHFGRTLICDFGLSRMLCASTTIGGAGTSSLSGTVRWMARELIVDSDGRHTKESDVWAFGMTVFEMLTRQRPYPDCKTDPNVIFAISKGELPPRPVEYHDWTPTNQDLWDICESCWVSPPEHRITAWRIIGRLKNPN
Fomitiporia mediterranea	393219240	Pkinase_Tyr	1.5e-38	LTGLITLPNDGLTGIRACGAFGDIRVGLLKDVGPVALKTLNIKGRTQPVLRHTKRFYREASIWNELKHPNVLPFLGTADPFGLTTCLVSPWMENGNLMEYMKTHAEESAIHIGVGITRGLEYLHVHKPNAVIHGDLRAANVLISNSGEPLLCDFGLAVIIEDLAQMPISSVLQDAGNPRWMAPELFVGEQQASISTASDIWALGMVFLEIVMLDVPYPELKSSAQVIVEVHKGGLPLRPTGEEVLRRGLSDDLWTLMMSCWEKSPGDRPSASAVLRELKV
Fomitiporia mediterranea	393219245	Pkinase_Tyr	1.1e-34	MFRQNAPVWASFEHPHILPLLGICSGLEGNRTALISRWMEHGTVENFIKMNPGADRLKLITEMASGLAYLHSRSPPYVHGILSGVNVLISNSGEPLLCDFGLAIILEDLTQMPISSLLQDAGNPRWMAPELFVGEQQASISTASDVWALGMVFLEIMTLDMPYPELKNSAQVIVEVHKGVLPSRPTGEDAVRRGLNDNLWALLLKCWEKNPSGRPSANDVLKELEV
Fomitiporia mediterranea	393219545	Pkinase_Tyr	7.6e-13	MGLSASNRVPFRGLEVLPTKATDTWAFGMTLYELLSRNMPYAHLRREAQVIPAIMQGELPHRPASFNEWPHSRKLLWDICQSCWHKDPKARPTMNDVVKQLESII
Fomitiporia mediterranea	393219546	Pkinase	1.2e-36	MAWSRLKHPNVLPLLGYALEETSDHVLQLPSLISEWMENGNILDFVKSNPNFDIVRLALGMAEGLAYLHDNNVVHSDFKSGNVLISSTGEPVISDFGAAHVAFDLLSGGKSSTVTDLRGTSRWLAYELLANADQYPAATKESDTWAFGMTLCELLTNAHPYAQYQYDVQVTLAIMNRKLPSPPEDTGDGYKRQLWDVCTDCWDCDPAQRPSMADVSCRIKNIP
Fomitiporia mediterranea	393219566	Pkinase	4e-41	ITKSIYYDSTCPIAQGGFGDIFKGCYKREDGAELCVAIKRLRVYLDGGRDVTKIFRREIMAWSRLKHPNILPLVGYTLEETGDDSSRLPSLISEWMENGNILDFVTRRPDCNIEKLILGMAEGLAYLHANKTVHSDFKSGNVLISSNQDALISDFGAAHVSYDTQRNGASSTVTGPRGTARWLAYELLAHSEQYEAPTYESDTWSFGMTVYEVLTQEIPYAQFKHEGQIALAIIQKRLPSLSIQLQQGRWGQLCDICRDCWRLDPIQRPTMAAIAQRTKAGY
Fomitiporia mediterranea	393219571	Pkinase	0.00021	MTGLVQYDSQRPVAQGGYGNIYRGHYLLPDSTLYPVTIKCLRVYMDGGRDVVRVFKRKIRPWSRLAHCNILPLAGYMLEEASNGSPRLPSLVSSWMDNGNARSMAEGLAYLHANNIVHSDFKSAMFSFLQVMRHSLAISEPLTSSTKPR
Fomitiporia mediterranea	393219577	Pkinase	4.5e-28	MLEETGGSSRLPSLVSEWMENGNILEFVQSNPDCDINGLALGMAEGLAYLHANGVVHSDFKSGNVLISSTREALISDFGAAHVSNDTQVAGISSTVTGTRGTSRWLAYELLANSEQYQTATMESDTWSFGMTLLELLTGDQPYSHLKRDGQVL
Fomitiporia mediterranea	393219578	Pkinase	1.5e-38	LTGSVYYDSRYPVAQGGTGDVFKDRYTQPDGTTIDIAVKRLRTYLDSQLDVTNIFRREIKAWSRLKHPNILPLLGYTLDETGSESLLLPSLVSEWMRNGNILEFIKSNPDCNIESFKRLILGMAEGLAYLHANYIVHSDFKSGNVLVSPNRTALISDFGAAHMSCNALSVGESSIVANVRGTYRWMAYELLNLDSEHQRVATYESDVWSFGMTLLNLIPNLYQEVLTGELPYSQFKHDGQVMLAIVQKTLPSPPTDLEKGECRGQLWEVCVGCWSWDPNQRPTMDAISQRLKSVL
Fomitiporia mediterranea	393219745	Pkinase	2.3e-45	LTGQIRRIGNYPAAHGGFSDVWKCNWITGTQCHKVAVKVLRGKLLDIEREDKMAKRLHHEIKVWKQLEHENVVPLMGTCSDFGRYISLVCPWYENGSLFQYMKKQQDILKLVDRLKLLSEIAAGLAYLHSRSIVHGDLSSANILIDDDGHARLGDFGLSTLVEDLVDSGYPSSMLGGAIRWSAPELYCVSCFDYDHADSSGPRVSVSSDIYSYGSIALEVLSGKVPYYHLKHDGQVLIELSKRMKPQRTASPFLTNDLWELIRECWNDNPSARPSTGRVSSQICLLH
Fomitiporia mediterranea	393220444	Pkinase	9.2e-38	MTKKVYYHFQRLNQELDIWKKLQHVHIVPLYGVVNDMGHYASMVSPWMDNGNASKYFEGQDVQTTLPRRLKLLYEVASGLEYLHCFSPPIIHGDLKASNILVSDSGHALLTDFGISTLIEEATGTEQSASTFAGSVRWMAFELFNPYGSTRSIEESQGSVQLTTYSDIWSFGSTVLEVLSGKLPYYYRKKDVQVVHEILLGIKPLHDKLRSAYPSISSEIWSFLLTCWKDDPRSRPSITHVKDTIGHLF
Fomitiporia mediterranea	393220878	Pkinase_Tyr	3.7e-41	LTDEVTMVGEHPVCYGSFADVWKGLWTDQTGKGTVKKQVALKVLRANLVGYAQERLFSRLKKEVMAWHRLNHPHVARLHGIMQLPNTLAMVSPWCENGTIVKYLRETNPNANRYQLLYEIASGVVYLHGCLPKVVHGDLKGCNILMDADGKAIITDFGLSKVREVSDALELPSSCLTGSARWMAPEILLPEVEDDRKPAITTQSDVYAFASVCLEILTDQLPYANRKNDVRVIGEVMAGGKPTCGVRFLNQDPKAHELWELMDQCWSRTPRDRPSMKTMCECLDRVR
Fomitiporia mediterranea	393220994	Pkinase	3.5e-28	MYFQLLEKEVYVWSKLRHENILPLLGYAFDMDTEFPMLISEWMENGSAWTYVNSNPQCDLLRLVISGAARGPAYLHKNNFIHSDIKSDNVLVSSSGDALICDFGYTRIINASQSLAHLTTGNGMTGTAHYLSYELIAYSATYSEHSKESDVWAFGMTVYVSNLVCLCCITANQTQGVVYSQSSLLLIQPDNSSHPDFTTKTSGISFNT
Fomitiporia mediterranea	393221322	Pkinase	3.8e-36	LTHFLKALDPINFAHGGFAVVHKALLISCQAENQIVAVKFPALHAILSSQDVERAQVRTKILQRWRREIMASQSVSHPNVLRSLGFCDNPILEYPEFKGLVLPFCAHGDSKKYIDCHPDADRMSILIGTAAAMFALHSAEPPVVHGDIKAQNILISDNHQALLADFGLSRICETKGFTTQTINGSCRWMATELVRASAEDRPVRTTTASDIWSFGMTILEVLTGRPPFPELWNNAAVFMKIHAWDDHFERPSDSCISDAVWTLLVACSRKDASARPDARHVGLVLDLIA
Fomitiporia mediterranea	393221352	Pkinase	3.5e-16	KYPKRWEREIKAGQSVLHPNVLQFLGFCNNPDPECSEFKGLVLPFCVHGDARKYTDRHPNADRMSIVRPMVLSVHHNTRILHSQQNVLIGSNCQPLLSDFGLSRICETKGFTTRTFNNSIRWTAAELVRSSVHDDTLVRATTASDVWSFGMLILEVSKVSLRNPYKNE
Fomitiporia mediterranea	393221516	Pkinase	5.2e-25	LTGKLKLGERFSCGGYSVVYKAVLSNAEYPGTVAAVKFLDLHRMWEDRAKAQLRWEREMRAGQRVVHPNVLLCLGVCENPDPNYQKFVGIVLPFYVNGDMNTFIEHCPHADRMRLLSGVAAGIFAIHSAHDPVVHGDIKAANILVDDNENPRLADFGLSRICGTKGFTTQTVKGSWHWMAVELILTGKVPFDEIKSERVFLAKMYSTYIRPQKPSSTCIPDALWKALERCWDEDASKRPTPPILAWY
Fomitiporia mediterranea	393221530	Pkinase_Tyr	2.6e-48	TITRYEVDMEAKIGIGYFSDVYRARWRNQTVAVKVLTLATPQRLFIHEMIVWKNLKHQNVLPLLGASSATGDPPWFLVSPFMKNGNLVDYMRSSKKLIDSVFERRAVYEIAKGMAYLHRRGVMHGDLKGTNVLIDDNGHCVLTDFGQSEMKSEAFRLSGNHPPRGTLRWRAPEIVDGTSSGKLTYQVDVYAFAIVCVEVFGHGALPWGVVDDDTYRHLVIEENKRPPITSTNASKSILAIIDMCWQRDPSSRPTFQKVVRELKKLG
Fomitiporia mediterranea	393221547	Pkinase	5.2e-24	LTKNIGIIDRASFSQGGFGTLYKARLYSDNSQESEIVAVKFPNLHSIETFGDPGNINDKEKVLRRWKREIKAGQGVSHPNILPFLGFCSNPDAEYREFIGLVLPFCINRDASVYVRGRPHTDRMRILKEVGAALFALHSANPPVVHGDIKAQNILIDSEGHALLADFGLSRICETSGFTTDSLMDIWAFSMTILQILTGELPFNELKKDCVILLEVVINARRPKRPSDFCITDGLWTLLEHCWHQDASARPDARHVGLALDLIS
Fomitiporia mediterranea	393221550	Pkinase	1.1e-24	LTKNLSGLEALNFSRGGFAVVHKAVLYSDESQKSRIFPDLRNIGTTGNARCIQVRTKMLQRWEREIRALQSVSHPNILPFLGFCDNPTFEYQEFMGLVVPFCTNGDASTYIRCQPHAGRMRILIEVGAVLSALHSANPPVVHGDIKAQNILIDGDGHALLADFGLSRICDASGFTTQSIMGTCRWMAVELLQATRQDKTIRTTKASDVLTGKLPFAELKNDPAILFKVVLEDGRPKKPSDPCITPTI
Fomitiporia mediterranea	393221609	Pkinase_Tyr	2.5e-42	LTGSVEYDSQCPIAQGGFGDIYKGRCRRKDDTECRHCRVAIKRLRIYLDGGRDVFRREIRAWSKLSHPNVLPLAGYMLEETGGLSRLPSLVSEWMENGNILEFVKSNRDCDINRLAHGMAEGLAYLHANGVIHSDFKSGNVLISSTYEALICDFGAAHVTQDAQAAGVSSTVTGARGSCRWLAYELLADSEQYQTATKESDTWSFGMTLLEVLTGDQPYSHLKRDGQVIVAITQKILPSPPTEGLIIGTRSQLWEVCMSCWRWEPSHRPTMTVIALRLGAVL
Fomitiporia mediterranea	393221627	Pkinase_Tyr	1.5e-48	LTGRVQYNTTVMHANGGYCDVFVGTIPTLPHEGPSDKSALILTSKVAVKRMRIHIYKERDFDKLFAKELYVWSKLKHPNILPLRGFALEGAYPLVISEWMENGTLREYLQVHPNCNAEPMIVGIAKGLDYLHGLGIIHGDLKADNVLISSHGEPLICDFGISKMLSASLTIAAASSGGMKGSLRWMAYELFDLSSNGQLTKESDIWAFGMTVYEVLSRELPYARFRNDMQVMHAIIKHVLPSCPAGYDSWSHFLKTMWKICESCWILPPENRITIIGITNFLHSSG
Fomitiporia mediterranea	393221785	Pkinase	3.8e-26	EHPKPNILGIITNGDGADIKVAVKKLRVHAMKDGKFQKRLAKELYIWSKLNHHCILPLEGFFVEDNCCPSLVLKWMKNGDALDYLVANPGADLLSLVTKVAEAILYLHTNNIVHSDIKPDNILISNSEEPLLYDFGVSRMLTDPKSMQFTLLTKQPPYHEKATAAQVMMAIIQGSLPTIPAKIEQGSSRDYYMWRMCEFCWAVPQERGSIKSQLEFLKTME
Fomitiporia mediterranea	393222691	Pkinase	3.2e-31	LVSPWMDNGDLSQYMIKHPQLDVIAMLAGTARGLVYLHKHDIVHLDIKAANILVSLSGEPLICDFGISRMLDKTNAAHVISDDEMEGTVRYMAPEIFYGASHGKASDVWAFGMLVLELLSRKQPFNHLSSDIQVILAI
Fomitiporia mediterranea	393222740	Pkinase	4.5e-48	TDHLSYDKSAHPFSGGSYGDIRIGTYDHPDRGKLKVAVKCLRVFHTQTPETLKLLKREVQIWSSLDHPNVLPLLGYILEENDFPTLVSEFMENGTALRYVSQHPEIDVTGINKQILGIAEGIDYLHDKGIIHSDLKSDNILISPEGRPLICDFGISRVISLSTSFSGYPINGQTTTGNVKGSARWMSPEILCSPTDQSPAKHTIESDIWAFGMVAYELLTLQRPYYELSNDVQVISAIWYSQLPKKPEDYYTWTWSKKTIWELCNSCWSRNPATRPGMSTVAWLLKAAR
Fomitiporia mediterranea	393222757	Pkinase	5.4e-26	EGILYLHSAKVIHSDIKSDNVLVSPSGDPLICDFGISRLITVSHTMGGQYILAHSSTIRGSARWMAPDIMPKSGRAMHSEQSDIWAFGMTIYELLTRKRPYYHLVCDPQVITSIICGELPRRPNHHRAGGESMAICGVYVRRVG
Fomitiporia mediterranea	393222817	Pkinase_Tyr	1e-43	SENLCYDKTSHPFAGGSYGDIRLGVYTNLEYAQVKVAVKCLRIFRSQYPNFMKVIEREIRIWSSLHHPNVLPFLGFCLEEGSFPALVSEFMENGTVLNYSIHHPEVDVTGLMLGIAEGVAYLHSKGVIHSDLKSGNVLVSATGVPLISDFGISRVISISESLSGQGACAQPSSGDVKGSSRWMSPELLLPTRDQTTKHTKESDVWAFGMTAYELLAKKRPYHSLQLDAQVILAIVHGQRPEQPQNLVECPMHYQKAWQICEECWSRDPNVRPKMATVLMALRFNA
Fomitiporia mediterranea	393222862	Pkinase_Tyr	3.1e-10	TDRLSYDKNAHPFAGGSYGDIRIGAYNHPDRGKLKVAVKCIRIFHAQNPGITKLIKREVQVWSSLDHANILPLLGYILEEKNFPTLVSEFMENGTALRYVLQHPELDAIGLILYSTRCVLRLIY
Fomitiporia mediterranea	393222872	Pkinase_Tyr	7.9e-07	ASRLSYDKSAHPFSGGSYGDIRIGTYDDPDRGKLKVAVKCLRVFHGQTPGIMKLISREVRVWSSLDHPNILPLLSYILEENDFPTLISEFMDVRIGILALREDSLFTSTLNY
Fomitiporia mediterranea	393222998	Pkinase_Tyr	5.7e-36	MQSILSHTNILPLLGIAEAREHKLSASLVLPWMENTDSRTYLKKNPHVLRLPLILGTIRGIAFLHSKRIVHGDIKARNVLISDDGTPLLSDFGLTSFAEEDDREMSHSMVPAGSPAWMAIELHESRTPALAVTKYSDMWAFGMTIIELLTGKSPFPSGGAWKVIMYHDYDNYPKKPTAEECTDTLWELTQRCWKEEPTSRPTADESAHLIESIP
Fomitiporia mediterranea	393223000	Pkinase_Tyr	1.3e-40	MLLAKSHHPNMVKLIGIAISHDLGACLVFPWMANGDSLSYIQSNDVPRIRGTLEGLRYLHKRGFVHGDLKARNVLISDDGIPLICDFGLSTSTELDDEQPSKSIQRAGNAQWMAPEALMDDVRKWTKKSDMWAFGMLMIEILTGDLPFPNGNEPSILLDIKRGRLPLRPTHPECSDALWSLIQACWEMSPDERITAKAALDRMNQI
Dichomitus squalens	395322921	Pkinase_Tyr	2e-35	TITRYEVKRNEKIGMGFFSDVYKGTRRNHVVAIKVLAPTTPRQLFVHEVSIWKTLQHPNVCELLGASSASSDPPWFFVSPYYKNGSLVTYLKGLPSLDNVDLLKMVHEIAKGMSYLHSQGVLHGDLKASNVLVNDKHHCIISDFGQSEMKSEAYRVSGRPLPHGTLRWQAPEPMSAQSGLTQEIDVVQIGHDFVGENMRPELPLQRVWSQQLSEILHSCWHCDSTMHPPFFKIDKDVQRLK
Dichomitus squalens	395322929	Pkinase_Tyr	3.5e-35	TITRYEVKRNEKIGMGFFSDVYKGTWRNHVVAIKVLAPTTPRQLFVHQVSIWKTLQHLNVCELLGASSASSDPPWFFVSPYYKNGSLVTYLKGLPSLDNVDLLKMVHEIAKGMSYLHSQGVLHGDLKAPNVLVNDKHHCIISDFGQSEMKSEAYRVSGRPLPHGTLRWQAPELMSAQSGLTQEIDVVQIGHDFVGENMRPELPLQRVWSQQLSEILHSCWHCDSTMRPPFFKIDKDVQRLK
Dichomitus squalens	395326446	Pkinase_Tyr	2.9e-53	TITRYEVERDEKIGMGFFSDVYRGTWRNHVVAIKVLAPTTPRQLFVHEVSIWKTLQHPNVCELLGASSASSDPPWFFVSPYYKNGSLVTYLKGLPSLDSVDLLKMVHEIAKGMSYLHSQGVLHGDLKASNVLVNDKHHCIISDFGQSEMKSEAYRVSGLPLPHGTLRWQAPELMSAQSGLTQQIDVYAFAITVVELLTKGALPWPMADDDAVRHFVLRENMRPELPLQRVWSQQLSEVLHSCWHRDPTMRPPFLKIDKDVQRLR
Coprinopsis cinerea	CC1G_00112T0	Pkinase	1.5e-35	SSGEVKRIGEFPVAGTATMDIYEGLYLGKEKVSMKAIRAMKADEKSRHRFNREGEIWAKVWQKDRGQYIVPFYGFCQTDGPFPYMVSPWQENGDALTYVKANDHKINYRDFIKRIALGVQVLHTCDPPIVHGDIKSRNILINEEGHPRLTDFGLSQIINDVSGTPFTQSSIVADSFRYFAPEVCQGGGKMSTMSDMYALGMTVLEILTHQQPYRRVKHHTEAVLKAARGIKPDQPREEEVKARGLDDDMWTLLLQCWSLTPEARPSIEEFIARL
Coprinopsis cinerea	CC1G_02232T0	Pkinase_Tyr	1.6e-51	TITKFEINREKKIGVGGFSDVYRGTWKGRTVAIKVLKMETEKKLFIREVEIWKTLHHPHVLELYGASSALEPPWFFVSPYQKHGSLVDYLKKVGRDLQDPALTPTFRPDRSPRKTSTIPLPLRSNRATSPTPQRSPLSALGPNTAKAPLREEFKVRSEWDLLRFMHEIAKGMEYLHSRGVLHGDLKAANVLVDDSYRCVITDFGQSEMRSTAFRITGRQPTRGTLRWQAPEILMGKSELTREADVYAFAIACVEIINMGKLPWGSLLEDETIRNMVVKEDSRPEIAEDSRFNTPALQVILKACWNRDPDRRPPFFEVSKDLKRIR
Coprinopsis cinerea	CC1G_02847T0	Pkinase_Tyr	4.7e-25	SDRRLKAQLDMPYRDCGPYTDVLDATHNLNCQKAVVKVFRIGKLSPHHRHVLTKRLENVLAEWKKHHTHPNISRVTGMVLGFWDLPGIEMPLYSNGNASNYLKALPNVDKHRLICGIAEGLNHLHSQQPPIIHGMVCATNILISDSGAPLLTDIGLGTIPLEAVGVSPFQGDKYSRHLQKVRWLAPEIIDPENVGPPDISTSLNDCTPSTDVYSFGMTILELFTEKVPYHHVRSTPAVINEINNRRHPGRLYCTEVPDELWCILESCWSHNAKERPTTAVLRSRIGALG
Coprinopsis cinerea	CC1G_03393T0	Pkinase_Tyr	1.2e-41	LTGQITREGNYAVAHGGHSDVWLGRLKKQADDSDQEVKVAVKVLRNTTSDPEKKAKLVGRLQHELRVWKQLDHMHVLPLYGVTNDFGPYPSMVCPWMEKGSVSKYLEHSGDILDISERLRIIGEIMEGLQYLHLCSIIHGDLTGSNILLDTNLTAYVCDFGLSAVVLDTDTHTRASFTSHLGGAVRWTDSCFFENLDEENKEWSAPPLTYKSDVYSLGCVMLEILSGRPPYHYIALDAQVVIELHKGNKPRRPARSFVDDGQWELIQWCWTQPPEDRPDVRDVAEKLEELV
Coprinopsis cinerea	CC1G_04709T0	Pkinase	3.7e-42	LSGRIRILDQQKVANGGFSDVYLGELVSRLRPTRMVAVKALRGVHLRGAEARAKLIQRLYREAGLWCSLNHPNVLPFLGLSEESICEGCPALVSPYCRNGTVFEYVQAYPHINRLPIIRGIANGLQYLHSQTVVHGDLKVDNILMSDTGQPLLCDFGRSKFETRRGFTTVFTGACNYMAPELFQQGDTDASEPTTTKASDVYAFSLVCVEVLSGQRALPRFRMEHQLMAFVVNGGRPRRDKLEPLPVEPTNWIWPILEACWQHNPYDRPTMKNIAELLKD
Coprinopsis cinerea	CC1G_04741T0	Pkinase	1.6e-35	LTDEVQLKGNWAVAFGTFSDVWEGTWKDPIEKRDTAVAVKFLRQAMVKNVKERLIRRIQAEVATWHKLCHRNVSQFFGIVQSANSFGMVSPWYCNGIISEYVRKNPGVDRLKLLIQVASGIGHLHSFSPPIVHGDLKGGNILIDACGAAIITDFGLSKVMEETLTEVCEEDGGAVSGRGTSVFAGSTRWMAPELIMALVEDDDNGGPGPKITPMSDVYAFGSVCLEIATDELPYSHRRTDHAVTLDIIRGILPTRKDTCLVKGVDEDRFWQLLERCWSLDVTLRPTMIEALHWLDGLR
Coprinopsis cinerea	CC1G_05652T0	Pkinase	4e-29	SRAKVVLDLDATFARGSLSKVFVGTIYVNGQAPSKVVAKFLHAGPEYPQSQLFLASEVSTVSHLIHPNVARFHGLWWQTEFPASFIHPGIVVEFVDYDLLEYTKARPGERIRVLRGGVLALQYIHQQGITHGDVHPGNIRVDAKGNAKVIDFGLAQIQNMGGFPRIDGGRNPRYCAPEIFGSDEEEEPQWGGGSEVDIWEAKPIASSSDVFAFGMVFLEVMAGVPPYTYEYPPNRPYHELCFAVARGERPRLERYAGLSNRQKGALQRMWEQDPSARPTMSQVVDMDSPLW
Coprinopsis cinerea	CC1G_06183T0	Pkinase	5.5e-41	TTGSVTGNGNWIVNGDGVSAGAGKGEEVVTRDVAVKTLRAFSQTSNVDLNRARKRLNREVHVLKRLNHPNIAEFYGIAFHKDGRPSVVMKWYRYGTAPEYLAKNAGVDRLGVVRDVAAGLEYLHTLQPPVVHGDLKGSNTLVDESGRVVLSDFGLSKVMEQVLGPTGFTTSTCAGGTVRWLAPELLFDPRMEVDPYDDEDIEAVETPTMASDIWSLGCVAYELATGKYPYADERYDYNVMQAIMNKNRTPADVKEEWTGESRRVYRMLSRCWVREPSNRGNIREIVNLLRDH
Coprinopsis cinerea	CC1G_06425T0	Pkinase	2.6e-45	LALTNVEREPHPIASGHFGEVYKGYFEGKVVALKLIKMYERTKASVITKAVLHEVVIWCQLVHRNVLPFLGIHESEEGWISLVSPWMRHGSLPRYLSQKPNANRLLLISDVASGLAYLHEHGVVHGDLKGVNILVSPSGHACLADFGLAKIADNEIISWTSIRTSSTQGGGTIRWQAPELHDPNDDVTPKATPESDVYSFACVCYEVMTSRLPFYEFPRDSTVIMKIMQGHRPSKPADSDLPWFEADVIRELWRLVEECWQQNPSLRPGASDIVQRDIIRV
Coprinopsis cinerea	CC1G_09415T0	Pkinase_Tyr	3.1e-47	AINKFKIIELETIGYGSFSTVRRGLWNGRTVAIKILSPKTKRTVFENEMRIWRTLSHPNILPLYGGSNSTEEPLFFVSLYARYGNLVDFLQAIRQNDLDGVFGAMLKERESGRGTGSTLKDSNPVGGARKRYSGGGGVSGSPGTKEMREQAHHNRWQGVERERERSSGISSSTDGTAEPLHTLPLSKSESKFNHCHILKEGDLYGFMVDIAKGMEYLHENGVLHGDLKASNVLVNDDLTCVISDFGQSERRNDIYRASGWTPKGTARWKAPELLTGVEGGLTPAIDVYAYAITCIEILSMGDIPWGSAEDSSLAYRVVVEHLRPPVPEDFRHPHLEELLEQWWHKDPRARPEFKAIVSSLEAVG
Coprinopsis cinerea	CC1G_11356T0	Pkinase_Tyr	4.3e-23	ALKGIKREDDYPVTSGHFGEVWRGRYQKQKVCLKVVRVYQRSDVEHFLRIFSREAVIWSQLKHDNVLPFYGVYELDESRRLCLVSPWMDNGSLREYVRKSLLSEVHHRLLVCACPIFISREWSMAILKGSGRACIADFGLSSLVDGEMLRWTTSESTGLGVGGTSRWQAPELFDPDNESSRPTCYTDVYSLGCVFYEIFTGNIPFHETTREATVISYVMAGKKPSRPVNNYILYRMEYGMREIIWSTIEKCWSRDVSTRPSLDRILSLEVFQD
Coprinopsis cinerea	CC1G_13958T0	Pkinase_Tyr	5.4e-39	LNEEITRRSDHAVAGGTHSDIWEGLWLGRKKVALKGLRNIKADDPRAKLRIEREIKTWSSLQNEHILPFYGIVTDIGTHIHMVSPWQENGNVLDYLKKQPNVNRLRIIKGAARGLAYLHSMKIVHGNVKCTNILVMDNGEACICDFGMSKLIEEVTEKAASATLTAAGSARWLAPELIDGTISSPTFATDTYSFAMAVLELLTGKYPFAERKRDASVIHDVVVMKQTPARPQDPRVCVWLTDELWNLLGGCWHNSAESRPTMAEVTGELDLFE
Coprinopsis cinerea	CC1G_13961T0	Pkinase	7.5e-46	LTGQVTKESEHVAFFGTFNDIYKGRWLNEKMVALRLPRSLPNTPRLQRRFEEEVKIWRKLNHPNVLTLYGITKIGQYVYLVSPWMDNGTAINYIQKNPNVDRLGLLEQITSGLEYLHSQNIVHGDIRGANILISENGVALLADFGLSKFLGDIGTVAQAMTVTVASNPRWSAPEILRNAGSKSTVSPYSKKSDIWSIGMTFLELLTGECPYAYESIDVAVLRLIDNNETPKRPREGKYHHNITDHLWKLMTRCWKMKPDSRPDIAYVRGKLIRIR
Coprinopsis cinerea	CC1G_15177T0	Pkinase_Tyr	8.8e-34	VHQDVNIPGQRCTAIGSFGDVWKGDLRGQAVAVKVMRQHVTGIPVDSIIRGYGREAILWSQLHHPNVLPFYGIYLWPSEDSGPTWVCLLSPWMANGNLSQYLEARPALDRMPLVRDIARGLNYLHSLDPSFIHGDIKSNNILVTPSGTACLADFGLGRLAPDARLGWRSSTVATGGPYLFSAPELLVEDVQPAKGPGSHEVTPAKKKSTQTDVYAFACVVYEMYTGTPRFVNLALAEAYRAIISNEPCERPAAMPEPLWAWINRAWDLNPDRRPAMSEFIQEFDTGP
Coprinopsis cinerea	CC1G_15178T0	Pkinase	2.8e-26	AHNSLQVAGGPPIHSTRISKIHRGKVDDRVVAVKVSNHSPELELGEYLNKAFKREAIIWSQLHHPNVLPFYGLFQAEGEHFYSLLSPWMDNGNITDFLKAEPQTDRQELIFDIARGLEYLHNLDPPVIHGDLKPVCLFIVAGAMFTHRPPKNNIFVTANKRACIGDFGLGKLPRDPKWGISRSSSLFAGNELYCAPELLEEIIEGEAESVSDATEDDQLGYKTLASDVYAFACICYEVYHGKPRFFDLHGLRRWKAIVGLIDDPTHKPGGMSDLLWHWVECFWDRNPAARPSISAFVQAMCPTP
Coniophora puteana	392584408	Pkinase	5.2e-08	RLQEVELGAKIGQGGFGDVFAGQIGSAQVAVKTIVVWSHLRHPNILPFYGTFQKNDSEISFIAPLFVNGNICEYMKHNPDVASTPLILDVARGLNFLHTFKPTIVHGDIKGVSFRRYSCLCSRLK
Coniophora puteana	392584409	Pkinase_Tyr	0.0014	MTSTIPVAYTIAFTAPEVLEYASSGRPGHSKHTPMSDMFSFGGLCHEPSPRSRSSAEELNDGMWDLMKRCWARDPSERPTAMLVVQFLE
Coniophora puteana	392584482	Pkinase_Tyr	2.4e-24	RIEDVELDESTRIGSGGFADVYQGFLRGEMVAVKRTRFRSSDISGILKGCARELVIWARLSHVNILPLRGVFLGKSPESHPVLSFVSPFMEKGDLVEYLRNHETPDRHSLIRDIINGLEYLHTQKPHVIHGDIKTVRTRCRLLWRCSEISVQENIFVSSTNQARIGDFGLSYIKNSDRKRWTSTANRSDGKTLRYSAPELMRDDAPMSRGRDIYAFGCTIFEVRTLAHPLFSAYSHVSL
Coniophora puteana	392585707	Pkinase_Tyr	3.9e-48	TITRWEVDRISKIGVGFFSDVYLGRWREHHVAIKVLGPTVPRSLFVREVSIWRELRHPNVLRLYGASSAAGEKPWFIVSHYCNGGSLVKWLKLAKDRELDATRSGTGSELLRQASPRQREKRRVASVGDSLVSPEVDVIRCMHQVAKGMEYLHSKGVFHGDLKAANVLVDESGRCVISDFGQSELKSEAYRLSGTALPHGTLRWQAPELVDGDNRLKPEIDVYAFAISCIEILGMGDLPWSLLDDTTVAHLIFDNDRRPPFPHHKQSTEALRMLITRCWARDPALRPPFSDIATELKRLR
Coniophora puteana	392586328	Pkinase	3.3e-30	MRLVEADLEVTLKDCARELIVWSSLSHPNILPLLGIYRSQYRSGGAISAFVSPFMENRDLAKFLQNEEGPDRHSLILDIISGLAYLHSQKPPVIHADLKSANIFVSSTRHALIGDYGMSYIIHSAQKRETRTDQRSNGKTLNYSAPELMEDDVPMSRSRDIFAFGCVIFEMYSGKA
Coniophora puteana	392586610	Pkinase	3.3e-37	LIDDVDISDNSPVGVGGFSEVYRGTYQAEVVAVKRVRLIESDFDTILKDCAREVVVWSCLSHENILPLRGVFLGEYPSGRAILAFVSPFKDGGDLSRYLQSKESPDRHSLILDIISGIAYLHSQRPPVIHGDIKPTNILVSAAGRAYIGDYGLSYIKNSARVRSLSSPRRTMGKTLQYSAPELLTETPPLSRGRDVFAFGCLVFEIYAGKPPHTELQGEGAIVCAVIQDKELVRPDGIGDTLWDVVVKCREFHPTDRPSAEEVLELLRLNL
Coniophora puteana	392586655	Pkinase	5.7e-29	MENGDLSHYLRSSGDACLKKSLVLDVIQGLVHLHSQRPPVIHADIKPANIFISADGRACIGDYGLSYIKNSAQANGATTKRHALGKTLQYSAPELFDDEHVPMSRSRDIYAFGCVLYEIYSGKPPYAGLREGQILKAIMFDKQLQKPNIIDDNLWRIIQDCRAFKALDRPSANDVLRMLQEPS
Coniophora puteana	392587319	Pkinase	1.8e-44	ELRDVDVNRDAIVGSGGFSDVYKGRFRGTDVAVKRVRMVQNSIDRTMQEFASELIFWSQLRHPNLLGPHGVFHIDRGPCLVSPWMENGNIRNYCKMHPDATVDPLMLDIAQGLESLHTQEPVIIHGDLKPDNVLVNSSGRAVISDFGLSKIGGSSLIEPTTQSYTQSMARGGTYRYQSPELLKGETGVTISSDVYALGCIFYELYSNRVPYEGRHEAATICAISRGERLERPPEMGDAMWSLTSACLSYEPADRPSVSEVVEILTSMV
Coniophora puteana	392587879	Pkinase_Tyr	3.9e-23	LTGNVKDLGRHPVAHGGYGDIYEANLQIAAGKPMITLKVAVKALRRPPLNDVEMRKGRKRIGRELRVWKQLDHENIIPLCGLIYDEAKFGPFPAMICPWAERGSLHSYISSSDGTRLSSLERFCILRDVAAGLQYRKNMSNVSIQRITGDNYSPLSGHSTWRSHKCRACLADFGLSTIIAEFGNTYFSSVRQGALRWAAPEALIIPQEGKVVLPTARGDVYSFGSIILQACKVPYHYIKNDNALVGEVYLRKKPRRLSRPVIADTHWSFMEECWLSEKDGAYRPSVKEICKFVDSQV
Coniophora puteana	392587880	Pkinase_Tyr	1.8e-40	LTSDITGLKGHPVANGGYGDIFKAVLRIKGATSVLQVAVKAVRRPLPVGNDAEVRLRKGRKRIGRELRVWKKLRHENILPLCGLVYDQANFGPFPAMVCPWASGGNLNNYIESSRGLRLSMADKFDILNDVTSGLQYLHSHAIVHGDLTSPNILMDSAGRACLADFGMSTILAEFGNSYFSSVRQGAIRWTAPELLIEPEDGTLLMPTTQADVYSFGSIMFQVLSGNIPYHHIKNELVVLTEVVKNRRPQRCSAISDIYWDFLQICWSTQNRGTGRPTINEVCRFISSQI
Coniophora puteana	392588630	Pkinase	1e-33	LTEEVVRVGNMPLASGAFSDVWKGVWRDGREGRERAVAIKYLRQFMVDGGVKEKLLKRLKSEVAAWHRLQHPNIAQLFGVIQSMSTIAMVSPWCNNGTIMHYLEKVDPSADRVDLLVQIASGISYLHNYKPVVIHGDLKGNNVLIDDHGRPLVTDFGLSSVLEDFNETLPARVGTSCFAGSTRWMYVPPPHIMAPELLQALVEEDWHTPPRITPSSDVYAYASLALEVATGQVPYPHRRTDHAIIVDVVMRGVRPARPAPGAAAECFLRLPGDGAAFWDVVERCWGDAEVRPGMGEVCETLRRIA
Coniophora puteana	392588985	Pkinase_Tyr	1.8e-38	LRNINIKWEMRPIGHGGLSAVYKGNIETQPDVQLALKVIRMSDESYSKRNLQKFASEVTVWSQLRHPNILSFSGVFQGEGRRELYTISPYLSYGNICNYLEINPSANRTLLALDVAQALNFLHGWSPEIVHANINGSNILVSDTGRACLVDFESTTAKDRPLDAVTMSAKACLVGEDDDMTSELSSIAWMAPEIFDEGTFGRMVFTTKSDMYAFGGVCYELFCGKTPFRGLRDAVIIFRILRGRTPDRIDGPHVDDSVWAFMQQCWRKEPTERPTAKEAVEFFKARV
Coniophora puteana	392589000	Pkinase_Tyr	5.1e-10	NLRNVTWGTSRMFARGKFADIYKGNIKAKPDVQLAVKVFRMHQTFGFEKPLKYLAREATVWGQLRHPNILPFYGVLQQGATLSLASPYLKYGQVRHYLEIHPSTNRALLVRAFASRFDAVYVSLLCSRRWMLRKR
Coniophora puteana	392589739	Pkinase	6.9e-40	EVSDVTIAGQTPIGGGSFGDVLLGDYRGEQVALKCMRVQKGGALKMFAKELIVCSRLNHPNILPLRGGFRGVDPPMLYLISPFMERGDLQEYFMSTSPSPNTSFSILYDIAKGLQYLHTRNPPVIHGDLKPGNIFVSANVRAVIGDYGLSYIRDSHLGWSSSMGPGHGGTLRYQAPELIKGEVISCSTDVYSFGCMIYWLASGGVPYSQYRFGYQVFSALFRGERLPRPETAGLSDGMWDLCTRCLATEPANRPCATECVHLLQQEG
Coniophora puteana	392589740	Pkinase	2.2e-43	RLELQNVHIQMWIGGGSFGNVFLGSSKGELVAMKQVRMPATEGDRALKAFAKELVICSVLCHPNVLPLRGVFREGVTGRLFLVSPYMEKGDLLRHFGRTPLDIIDRLSILRDVAQALRYLHTRDPPVMHGDLKPANILISASGNACLCDYGMSYLKGDFVNWSTASGAGSGGTLCFQAPELLQGDSTILCSTDIYSFGCVIYWLACGSVPYSRTRRESEVIMALARGEELLRPPGQMSDELWTLCRQCLERIPVLRPSAIDCVRRLRGSG
Coniophora puteana	392589741	Pkinase	4.1e-44	RLELEGVHVQMWLGGGSGGDVFLGSSRGELVAMKQVRIPASGGDKALRAFAKELVICSVLSHPNVLPLCGVFRESLTRKLFIVSPYVEKGDLLCYVERTPRDRVDRFSILCDVAQAIRYLHTRDPPVMHGDFKPANILISTSGSACLCDYGMSYLKGNCINWSTSSGAGRGGTLRFLAPELLQGNSTIRWSTDIYSFGCVLYWLASGSVPYARHRRESEVIFALTRGEELQRPPGQLSDALWNLCKQCLDRTPARRPSALECVRRLRSSE
Coniophora puteana	392591397	Pkinase	4.3e-39	LHLRNLAWDGIPISSGHFGDLFKGSVIGRPDRPVAGKVVRVYEHGSRVRFLKNFANEAAVWSQLRHPNVVPLYSVFWKESAPCLVSPFVENGNLRAYLKQNPVADRKLLALDIARGLEYLHGEKPTIIHADIKGDNVLITKSGHACLVDFGLSTAKDAGLVQVPSTTPAIHAAAWTAPEILEHHSLVNSRGHGQHTTMSDMYSFGCVCYEIFCNQIPFFGKYDCISLVKQGKCPERLIRYTWTMTAYGSS
Coniophora puteana	392591399	Pkinase_Tyr	2e-45	LKLRSLAWESQPFSGGGFGDVYKGSVKSRPDVPLAIKVVKVYQSSRKDRLLKSFSSEAVVWSHLRHPNVLPFYGVFQQGDATLCLVSPYMGRGNVRSYLREGSKRVNRMLLALDAARGLEYLHNHNPTIVHADIKGVNILVSNSGRACLADFGFATAKDTNQAQAQSTMPSALTVAWSAPEILISFGKPGHQAHTTKSDMYSFGCVCYEIFCERDPFHGAGLPIVLGLIISGKRPERPERGAALHLNDELWRFMSRCWVENANERPSASDAVRLLERLA
Coniophora puteana	392591478	Pkinase	2.1e-30	MFLENNYGANRSLLAVDVAQALYFLHGWEPPIVHTDIKGDNILVSDSQRACLIDFGFSTAKDTIQMHVTSTMESAHSTPWTPPEVLEGDSIGHSSYTPKSDMYAFGGVCYELFCGKTPFYGCADAAIIFRIVTGKVPDRIDTPYQDDGVWSFMEECWDREPNGRPTAQQAVDFFNVRV
Coniophora puteana	392591480	Pkinase	6.4e-27	ASEVTVWSHLCHPNILPFNGVLQQEKILCIVSPYLKYGNVRGYLSNNPGADRTLLALDVAQALEFLHGWEPPIVHTDVKGYNILVSDSERACLIDFGFATAKDTILPHVTSTMESTRSAPWTAPEILEGDNVGHSAYTAESDMYAFGGVCYEVRVIK
Coniophora puteana	392591485	Pkinase	4e-40	MTFSSEVTVWSHLRHPNILPLIGVVQQERTLCFVSPYLSHGNIRMYLGNNPGANRSFLAVDVAQALDFLHSLEPPIVHTDIKGDNILVSDAERACLIDFGFSTAKDTLQVHVTSTMESARSTPWTAPEILNGDTTGHHSYTLKSDMYAFGGVCYELFCGKIPFFGCADGTIIFRIMTGQNPDRINTRYVDDGVWSFIEECWNKEPTERPTAHQAVEFFNFQA
Coniophora puteana	392592336	Pkinase	1.7e-37	LTGQVCKSGGGAVGGGGFGDVFIGVWASGDGASQKVAIKTVRLHHGGDSARVLKKFKLEANVWAELSHANIAPFLGIATDLGPRPDILSVISPWYEHGSLYAYYEREWTRGRREVPRKQRDNFMLGVLSGLVYLHTRSPPVVHGDLSMSNVLIDSAGQPRLADFGLALVVDTPGFTTVSVSGQAKYMAAELLQSAPPPAMGGLSASFSAPKKTKETDLWAFGILALEIQTNLEPYIDATTRATLNEAQILRSVPRGLRPDPARFTPALDPSVRSSCTHCWDADPKKRYTAEKHLGYLTRPR
Coniophora puteana	392592338	Pkinase	3.3e-39	ITSQVTKLEVHQRGGGSSGDVFYGEWRSSQGQTKVAIKTVRVCTDDPAEIANILQKFMREARVWATLKHEHIVPFCGIASDLAPRRGIPSVISPWYDSGSLRTYYNQHWQDGNGVAVNTRKSIMFGVLDGLKYLHTRDPPVVHGDLSTQNVLIDDKGQPRLTDFGLSVLVDIPGFTTVTNRGTYKYMAVELFGDGPGGPGTVPKKTKESDIWAFGILSLEILSNLEPYVAPSGQSLKDAVVITNVPKGHRPDHDRFRQYVDDDLWAMCKSCLRTDPRNRFTAEDISRNLAGKC
Coniophora puteana	392592385	Pkinase	5.8e-34	SADLNGRVRKEPVKRGRHGETWKGSMARESGPRQQVAIKAIKLKPVRSEESMALIQLDSVADLKDPLQEFLKYARERELIRHKSIVPFLGVCTDLDFGSTAPSLISPWHKLGSIEDWCSNPRALNRDHRAHKAEQLAEAIHFLHSRDIVHGNLVPSNILIDSFYRVCITDWDLWRFAEVDETEANLKETTQYLAPELIRASRDGRKDVERTKEMDMYAFGITCLQLLTGKTPYPSRYLAGYPKSDEEIARRVLTQPGYHPHRGDFPELTSYAAWSALESCWKHDPTTRANARDVKEYWAGRL
Coniophora puteana	392592393	Pkinase	3.6e-05	SADLNGRIRKEPLKRGRHGETWKGSMTRESGPRQQVAIKVIKLKPVRGEESMPLIQLDSVADVKVPLQEFLEYARERKLIRHKSIEPFLGVCADLQFGSAAPSSISPWHELGDHRARKAEQLAEALHFLHSRDIVHGNLVPSNTLIGPFYRVCITD
Coniophora puteana	392592521	Pkinase	1e-36	MCREAAIWRYLRHPNVLPFLGAVYNGTEIHVVTPFMENGSVMDYLERNPDVDRVRLILDVAKGLHYLHTFIPTIIHGDIKGANVLITDDGAACIADFGTIGIKDDARTNFNASSTAVGRTFAFAAPELLEGAPGHSRHTPQSDMYAFGGLCYELFSGDPPFAGWSPFSLVNAISNGTLPGRPVAGPGAAQLDDALWDMITRCWRSEPSERPTAKVVIQFLEERY
Coniophora puteana	392592866	Pkinase_Tyr	1.2e-33	SHGETRRTSDLPVSGSGTMDVYEGLYLNKEKVAIKVLRALHRSEDSLRRLRREADVWRQVWEIDQGRRILPLYGFGQNEGIFPYFVSPWQDNGHIQSFLKANPEHDHIKLVRQVCEGIRVLHHMDPPIVHGDLKGKNVLISKDTTPLLSDFGFSKVVEDISGVMLTMSTGISNSHRWLAPELSFDNGRMTTASDIYSLGMLFLEILTHHDPWMEYRQTTHVIVQVADGETPGRPRGPEYSSRGLNNYIWKIMKQCWSREIVKRPSIDQLIELLKDWK
Coniophora puteana	392594230	Pkinase	5e-45	MAYNEIIVWRQLRHPNILPFYGVFKESDRINLVSPLMRNGCLTSYLKENPQANRFRLMLDIVRGLEYLHTMKPTIVHGDMKGENILITASGRACLADFGLAASKDSQNALQTMRERHSGTLNYMAPELLLFDQACLNPDYRCSDMYAFACVCFEMFAKRPPFKGYSMVQIMDAVRNRKREGKPADEPPASLDESLWQFIQTCWSQEPEDRLTASDARQYIELVI
Coniophora puteana	392594747	Pkinase_Tyr	4e-47	LSGNISLLRPGPVAHGAFGDVYEAVWSRDSNASEVKVAVKTLRPPTMEEVQEKGKMFRRELRVWKKLDHENILPLYGLATGIGHGGFPAMVCPWAEQKNLNAYLKSAKGAALTALERFCILKDISAGLQYLHSCSIVHGDLNGPNILIDADGRAMLADFGLSTVFMEFGSHNVSSAKSGALRWTAPELIHTSGSGASTLPTPQADVYSFGSVMLQVLTGNAPYHYIMSEQALAGEIHQGIKPKRPTNAEVSDAQWDFIERCWATERGGADRPTIQEVCEFVARQA
Coniophora puteana	392595346	Pkinase	6.3e-34	RELVIWAYMEHPNVLPFYGVYLLNGIDVNACLISPLMDNGSLAQYLANSRDVSRGPLLYDISKGLKYLHAQSIIHGDIKPENILMDVDGKACIGDYGLASVNGASQDWTSRSQRLHAGTVRYQAPELLLDDAQVSRATDMYGFGCIIYTVSRVIPLPCLTITSHHEWF
Coniophora puteana	392598148	Pkinase	3.2e-41	LLKDVEVSQNDPIGVGGFGTVYQGRYKGQAVAIKHLRDFSSKRAQKCARELVIWACMEHPNVLNFYGVYLLNGLDSSACLVSPLMENGNLVQYLNHSPDAIRESLLYDISLGLEYLHTQSIIHGDMKPENVFVALDGRACIGDYGLASVNSASQNWTTKSRSLNSGTLRYQAPELFKDAQIGRATDMYAFGCIIYEVSQITTWLVVQPPLTKNYERSEGYYRKQAIPPIRTRRCGSDCGRWGRVYDYP
Batrachochytrium dendrobatidis	BDET_00802	Pkinase_Tyr	2.2e-35	IQKIVFSATDSPTTKEQLSSTYRAVWNGHEVQVTTILPVKSREAAAQLECEADQWQSLNHPNILKLFGLCLNSDIPQLVTPVTYANLASLLERSPMMDVVTRSEYIVGIANGVKYLHSLPQPIVHGDLRAANIFIGLHDEVLVSNFGLASPKRLTPLPPDSIRWMAPEQYVRNYSPVPSLDVFSFAMTCYEVQTGLVPFYEQIHEHIVQGWMNNGERPYRPVNVPDAIWNVMQRCWTQDPLMRPTFKWICQNLDWIA
Batrachochytrium dendrobatidis	BDET_05184	Pkinase_Tyr	3.7e-32	STFAVLYETRLGTVYKAIWGNRNVAIQMINGVYSQDAVDTIVSEIDHAHLLDHPNIVKIWRVCLNTDSPFLVMPLMKMDLTKFLRCNSMTSMETRVGFLLDIAKGLAYLHSQPIPILQGELRASGVLYGYDDKIAISDSGISRTISLSTNAATSMSKSALAMNSSELSKRYYASHRWVAPERYYQNYCQHPASDIFSFGMTAYEILTGWIPFHHERDEEVIAQWISKGIRPYIPCYSNADGGNVTSTVWQIVTDAWHADIRQRPTAWDIVERLENVM
Batrachochytrium dendrobatidis	BDET_05232	Pkinase_Tyr	5.6e-42	DSSSVYIDYNVKIGFNLLGKVFKGECGGRDVCVQLISGMQGQESFDVLAKEAESWFLLHHPNIVKIWRICLNTDVPFLIMPLMHTDIAAFLKRNTKTSVEVRIGFIIGIAKGLKYLHSLPTPIIHGDIKASNVLFGFDGTVAITDVGMTKIKSFCNSASGRRASSIRWLSPERYKRGYQLAQSSDTFGFAMTCWEIITGHVPFAEERENDIVKDWIKDGERPDRPENIPDVLWDVITDCWHQDPEMRPSFENIMTRLSILS
Batrachochytrium dendrobatidis	BDET_06921	Pkinase_Tyr	2.8e-52	ENFEVEIDYRNPIGQGGFGVIYKGRWKGQTVAVKVVSSSHRTDASDLIEKEAAIWYNLNDPNIVKLWRVCVNADNPFIVMPLMRCDAAAYIRDNPQTEMAVRTYIILQIASGMKYLHDLSHPIIHGDLKANNVLIGMNGEVALSDFGMASLKQFCYSKNHHEPQTFATRWIAPEKYNADYTSATPADVFSFAMTCVEILSGQAPFPDEKYDDVVKDAIISGSRPKQPPGVSDALWQIVTSCWHHDPEQRPTFGHVMSRLTREH
Batrachochytrium dendrobatidis	BDET_07972	Pkinase_Tyr	3.5e-25	QSSGVHILTNDHLKTTQLGDLYHGVWNGARVVVEVITGVVNSHIAKLIEIDADMWFPLEHPHISKLMGVCLNVEHPFIVTRPIMCTLSHHLKHSLPLDALACNNIVVSVAMGLYYLHTLSEPVIHGNLDTENIYLDHDGIVCISGFGMLQTIKELYKENSDCRDLNRVSPKYLTKDYQPSLPMDIYAFASVCMEVYSSQSCSPNSSNHSIKHLPSGEPLLPVQSKHVPDLLWETLKACWNLEPSKRPSIKTIMLITRQLP
