# Supplementary material for: Identification of a Fungi-Specific Lineage of Protein Kinases Closely Related to Tyrosine Kinases
Source: PLoS One. 2014 Feb 27;9(2):e89813. doi: 10.1371/journal.pone.0089813 (PMC3937382; doi:10.1371/journal.pone.0089813)
Supplement: Table S3 — Additional domains of FslK kinases. (XLSX) [file pone.0089813.s005.xlsx]

## Sheet: 新建 文本文档 (2)
Table S3. Additional domains of FslK kinases.
Fungi	Gene number	Domain	E-value
Batrachochytrium dendrobatidis	BDET_05184	LRR_4	9.3e-07
Batrachochytrium dendrobatidis	BDET_05184	LRR_4	7.7e-06
Batrachochytrium dendrobatidis	BDET_06921	LRR_4	2.1e-06
Batrachochytrium dendrobatidis	BDET_06921	LRR_8	3.4e-09
Coprinopsis cinerea	CC1G_15178	AIG1	8.9e-11
Coprinopsis cinerea	CC1G_15177	MMR_HSR1	1.3e-08
Coprinopsis cinerea	CC1G_11356	Ras	8.6e-28
Coprinopsis cinerea	CC1G_13961	RasGEF	3.4e-06
Coprinopsis cinerea	CC1G_13961	RasGEF_N	2.9e-08
Fomitiporia mediterranea	393214936	dsrm	4.1e-09
Fomitiporia mediterranea	393221609	SH3_1	2.1e-06
Fomitiporia mediterranea	393221609	SH3_2	2.3e-05
Gloeophyllum trabeum	93862	NACHT	4.5e-07
Gloeophyllum trabeum	137190	RasGEF	1.6e-25
Gloeophyllum trabeum	137190	RasGEF_N	7.4e-14
Laccaria bicolor	LACBIDRAFT_302134	DUF4238	4.4e-12
Laccaria bicolor	LACBIDRAFT_302147	DUF4238	1e-11
Laccaria bicolor	LACBIDRAFT_306209	RasGEF	7.7e-35
Laccaria bicolor	LACBIDRAFT_306209	RasGEF_N	8.7e-08
Postia placenta	242214240	Sec1	5.7e-28
Schizophyllum commune	302683218	DUF4238	2.3e-07
Serpula lacrymans	336369077	DUF4238	2.8e-05
