# Supplementary material for: Identification of a Fungi-Specific Lineage of Protein Kinases Closely Related to Tyrosine Kinases
Source: PLoS One. 2014 Feb 27;9(2):e89813. doi: 10.1371/journal.pone.0089813 (PMC3937382; doi:10.1371/journal.pone.0089813)
Supplement: Table S4 — FslK genes detected to be expressed. (XLSX) [file pone.0089813.s006.xlsx]

## Sheet: Sheet1
	Table S4. FslK genes detected to be expressed.
	Organism	Expressed genes
	Fomitiporia mediterranea	393213677
		393213713
		393213731
		393214312
		393214543
		393214615
		393214634
		393214756
		393214932
		393214936
		393214983
		393215105
		393216432
		393217904
		393217906
		393217907
		393217908
		393217914
		393218114
		393219240
		393219245
		393219545
		393219546
		393219566
		393219577
		393219578
		393219745
		393220444
		393220878
		393220994
		393221322
		393221516
		393221530
		393221547
		393221609
		393221627
		393221785
		393222740
		393222757
		393222817
		393222862
		393222998
		393223000
	Laccaria bicolor	LACBIDRAFT_192314
		LACBIDRAFT_295329
		LACBIDRAFT_299574
		LACBIDRAFT_299811
		LACBIDRAFT_301518
		LACBIDRAFT_303691
		LACBIDRAFT_306303
		LACBIDRAFT_309568
		LACBIDRAFT_309898
		LACBIDRAFT_316618
		LACBIDRAFT_332384
	Coniophora puteana	392585707
		392586328
		392586610
		392586655
		392587319
		392587879
		392587880
		392588630
		392588985
		392589739
		392589740
		392589741
		392591397
		392591399
		392591478
		392591485
		392592336
		392592385
		392592393
		392592521
		392592866
		392594230
		392594747
		392595346
		392598148
		336363383
		336363641
		336364380
		336364563
		336369077
		336370770
		336371179
		336371895
		336373420
		336375150
		336375151
		336375152
	Coprinopsis cinerea	CC1G_02232T0
		CC1G_06425T0
		CC1G_13958T0
		CC1G_15177T0
	Batrachochytrium dendrobatidis	BDET_00802
		BDET_06921
	Schizophyllum commune	302681923
		302682446
		302683218
		302695927
	Postia placenta	242208672
		242217781
	Dichomitus squalens	395322921
		395322929
		395326446
	Only genes that hit EST sequences with score better than 98% of identity were considered to be expressed.

## Sheet: Sheet2
n
n
n
n
n
n
n
n
n
n
n
n
n
n
n
n
n
n
n
n
n
n
n
n
n
n
n
n
n
n
n
n
n
n
n
n
n
n
n
n
n
n
n
n
n
n
n
n
n
n
n
n
n
n
n
n
n
n
n
n
n
n
n
n
n
n
n
n
n
n
n
n
n
n
n
n
n
n
n
n
n
y
y
y
y
y
y
y
y
y
y
y
y
y
y
y
y
y
y
y
y
y
y
y
y
y
y
y
y
y
y
y
y
y
y
y
y
y
y
y
y
y
y
y
y
y
y
y
y
y
y
y
y
y
y
y
y
y
y
y
y
y
y
y
y
y
y
y
y
y
y
y
y
y
y
y
y
y
y
y
y
y
y
y
y
y
y
y
y
y
y
y
y
y
y
y
y
y
y
y
y
y
y
y
y
y
y
